# Supplementary material for: Flexible Coordination of Flexible Limbs: Decentralized Control Scheme for Inter- and Intra-Limb Coordination in Brittle Stars' Locomotion
Source: Front Neurorobot. 2019 Dec 13;13:104. doi: 10.3389/fnbot.2019.00104 (PMC6923253; doi:10.3389/fnbot.2019.00104)
Supplement: Data Sheet 1 — Simulation source code. It is written in C++. “Monitor.cpp” and “Monitor.hpp” were mainly written by Dr. Masahiro Shimizu of Osaka University. [file Data_Sheet_1.ZIP]

Archive with 19 entries (16 files):
- ophiuroid/
- ophiuroid/main.hpp
- __MACOSX/
- __MACOSX/ophiuroid/
- __MACOSX/ophiuroid/._main.hpp
- ophiuroid/Vector3D.hpp
- __MACOSX/ophiuroid/._Vector3D.hpp
- ophiuroid/Monitor.cpp
- __MACOSX/ophiuroid/._Monitor.cpp
- ophiuroid/MassPoint3D.hpp
- __MACOSX/ophiuroid/._MassPoint3D.hpp
- ophiuroid/Vector3D.cpp
- __MACOSX/ophiuroid/._Vector3D.cpp
- ophiuroid/Monitor.hpp
- __MACOSX/ophiuroid/._Monitor.hpp
- ophiuroid/MassPoint3D.cpp
- __MACOSX/ophiuroid/._MassPoint3D.cpp
- ophiuroid/main.cpp
- __MACOSX/ophiuroid/._main.cpp
