# Supplementary material for: Flexible Coordination of Flexible Limbs: Decentralized Control Scheme for Inter- and Intra-Limb Coordination in Brittle Stars' Locomotion
Source: Front Neurorobot. 2019 Dec 13;13:104. doi: 10.3389/fnbot.2019.00104 (PMC6923253; doi:10.3389/fnbot.2019.00104)
Supplement: Data Sheet 1 — Simulation source code. It is written in C++. “Monitor.cpp” and “Monitor.hpp” were mainly written by Dr. Masahiro Shimizu of Osaka University. [file Data_Sheet_1.ZIP › ophiuroid/main.hpp]

//
//  main.hpp
//  interlim
//

#ifndef interlim_main_hpp
#define interlim_main_hpp

#include <iostream>
#include <fstream>
#include <stdlib.h> //乱数用
#include <time.h>   //乱数用
#include <cmath>
#include <GLUT/glut.h>
#include <cv.h>
#include <highgui.h>

#include "Vector3D.hpp"
#include "MassPoint3D.hpp"
#include "Monitor.hpp"

using namespace std;

//設定関連======================================
//パラ探するときに定義
//#define PARA_SEARCH

//データ出力をする場合に定義する
#define OUTPUT_DATA

//画面上にパラメータ値などを表示する場合に定義
#define PRINT_DATA

//FRIC:摩擦を描画，U_S:圧感覚反射と限界角反射を描画
//#define FRIC

//マクロ========================================
#define MY_MAX(x,y) ( (x) > (y) ? (x) : (y))
#define MY_MIN(x,y) ( (x) < (y) ? (x) : (y))

//定義==========================================
#define CENTER 0

// 軸 //
const Vector3D x_axis(1.0, 0.0, 0.0), y_axis(0.0, 1.0, 0.0), z_axis(0.0, 0.0, 1.0);


#ifndef PARA_SEARCH
// 色 //
GLfloat  red[] = { 1.0, 0.0, 0.0, 1.0 };
GLfloat  wineRed[] = { 168.0/255.0, 0.0/255.0,  47.0/255.0, 1.0 };
GLfloat  rosePink[] = { 239.0/255.0, 117.0/255.0,  152.0/255.0, 1.0 };
GLfloat  green[] = { 160.0/255.0, 188.0/255.0, 109.0/255.0, 1.0 };
GLfloat  olive[] = { 99.0/255.0, 124.0/255.0, 53.0/255.0, 1.0 };
GLfloat  grassGreen[] = { 88.0/255.0, 191.0/255.0, 63.0/255.0, 1.0 };
GLfloat  mossGreen[] = { 107.0/255.0, 191.0/255.0, 63.0/255.0, 1.0 };
GLfloat  malachiteGreen[] = { 11.0/255.0, 218.0/255.0, 81.0/255.0, 1.0 };
GLfloat  cyan[] = { 0.0, 1.0, 1.0, 1.0 };
GLfloat  blue[] = { 0.2, 0.2, 1.0, 1.0 };
GLfloat  yellow[] = { 255.0/255.0, 255.0/255.0, 0.0/255.0, 1.0 };
GLfloat  chromeYellow[] = { 243.0/255.0, 213.0/255.0, 26.0/255.0, 1.0 };
GLfloat  persimmon[] = { 255.0/255.0, 94.0/255.0, 25.0/255.0, 1.0 };
GLfloat  purple[] = { 1.0, 0.0, 1.0, 1.0 };
GLfloat  grey[] = { 0.5, 0.5, 0.5};
GLfloat  skyGray[] = { 188.0/255.0, 189.0/255.0, 194.0/255.0, 1.0 };
GLfloat  black[] = { 0.0, 0.0, 0.0, 1.0 };
GLfloat  myGray[] = { 0.25, 0.25, 0.25, 1.0 };
GLfloat  white[] = { 1.0, 1.0, 1.0, 1.0 };
GLfloat  myBlue[] = {117.0/255.0, 150.0/255.0, 163.0/255.0, 1.0};
GLfloat  beige[] = {172.0/255.0, 166.0/255.0, 123.0/255.0};
GLfloat  leghorn[] = {217.0/255.0, 195.0/255.0, 12.0/255.0};
GLfloat  khaki[] = {136.0/255.0, 111.0/255.0, 67.0/255.0};
GLfloat  rose_gray[]={151.0/255.0, 128.0/255.0, 131.0/255.0};
GLfloat  pale_blue[]={86.0/255.0, 99.0/255.0, 143.0/255.0};
GLfloat  ivory[]={221.0/255.0, 222.0/255.0, 211.0/255.0};
GLfloat  orange[]={255.0/255.0, 183.0/255.0, 76.0/255.0};
GLfloat  umber[]={214.0/255.0, 182.0/255.0, 65.0/255.0};
GLfloat  snow_white[]={250.0/255.0, 250.0/255.0, 250.0/255.0};

#endif

//列挙体の定義====================================
enum ArmState   {ADD, REMOVE};      //残存腕設定用
enum MovieOn    {ON, OFF};          //MovieのON，OFF用
enum GroundFlag {SUSPEND, TOUCH};   //設置判定用
enum Peg        {PegOn, PegOff};    //ペグの有無
enum K1Flag     {K1 , Other};       //ルンゲクッタのk1のみデータ出力に用いる

//構造体の定義====================================
//ペグ用の構造体
typedef struct object{
    Vector3D position;
    double   radius;
    double   myu;
    double   k;
    double   c;
}Object;


//==============================================//
//各種設定関数====================================//
//==============================================//
//---数値計算関連---//
const double     dt       = 0.001;                  //時間精度
const int        MAX_STEP = 60000;                 //最大描画step (thisVal*dt*timescaale=秒))

//---描画関連---//
#ifndef PARA_SEARCH
// window //
const int       WindowSizeX             = 896;  // サイズ
const int       WindowSizeY             = 504;
const double    INIT_WINDOW_POSITION_X  = 10;   // 初期位置
const double    INIT_WINDOW_POSITION_Y  = 10;
const int       interval                = 30;  // 何timestepで１回描画するかの指標
const Vector3D  timer_pos(-17.0, -19.0,0.5);
const Vector3D  moji_L[]={
    {-37.0, 20.0,0.0}  // timestepの描画位置
    ,{-37.0, 18.0,0.0}
    ,{-37.0, 16.0,0.0}
    ,{-37.0, 14.0,0.0}
    ,{-37.0, 12.0,0.0}
    ,{-37.0, 10.0,0.0}
    ,{-37.0, 8.0,0.0}
    ,{-37.0, 6.0,0.0}
    ,{-37.0, 4.0,0.0}
    ,{-37.0, 2.0,0.0}
    ,{-37.0, 0.0,0.0}
    ,{-37.0, -2.0,0.0}
    ,{-37.0, -4.0,0.0}
    ,{-37.0, -6.0,0.0}
    ,{-37.0, -8.0,0.0}
    ,{-37.0, -10.0,0.0}
    ,{-37.0, -12.0,0.0}
    ,{-37.0, -14.0,0.0}
    ,{-37.0, -16.0,0.0}
    ,{-37.0, -18.0,0.0}
    ,{-37.0, -20.0,0.0}
};
const Vector3D  moji_R[]={
    {21.0, 20.0,0.0}  // timestepの描画位置
    ,{21.0, 18.5,0.0}
    ,{21.0, 17.0,0.0}
    ,{21.0, 15.5,0.0}
    ,{21.0, 14.0,0.0}
    ,{21.0, 12.5,0.0}
    ,{21.0, 11.0,0.0}
    ,{21.0, 9.5,0.0}
    ,{21.0, 8.0,0.0}
    ,{21.0, 6.5,0.0}
    ,{21.0, 5.0,0.0}
    ,{21.0, 3.5,0.0}
    ,{21.0, 2.0,0.0}
    ,{21.0, 0.5,0.0}
    ,{21.0, -1.0,0.0}
    ,{21.0, -2.5,0.0}
    ,{21.0, -4.0,0.0}
    ,{21.0, -5.5,0.0}
    ,{21.0, -7.0,0.0}
    ,{21.0, -8.5,0.0}
    ,{21.0, -10.0,0.0}
    ,{21.0, -11.5,0.0}
    ,{21.0, -13.0,0.0}
};
// 各種色
//GLfloat  *mass_point_color  = skyGray;
//GLfloat  *mass_point_color  = persimmon;
GLfloat  *mass_point_color  = malachiteGreen;
GLfloat  *suspend_color     = rosePink;

GLfloat  *link_color        = white;
GLfloat  *arrow__color      = skyGray;
GLfloat  *tegotae_arrow     = chromeYellow;
GLfloat  *peg_color         = beige;

// 光源 //
GLfloat *light0_col  = white;
GLfloat light0_pos[] = { 2.0, 2.0, 5.0, 0.15 };
#endif

// Robot //
const double    rho         = 2.0;      // 体積密度 (質量と相関のある半径での描画に活用)
#ifndef PARA_SEARCH
const GLfloat   LineWidth   = 3.0;      // リンクの幅（描画にのみ影響）


//--- データ処理関連 ---//
ofstream  OutputData; // データ出力ファイルの名前
ofstream  OutputDataDisc          ("OutputDataDisc.csv"); // データ出力ファイルの名前
#endif
const double    samplingInterval        = 0.01;               // サンプリングレート
const double    time_scale              = 1.0;              // 時間のシミュからリアルへの次元変換量
const double    yaw_torque_scale        = 2.16*pow(10, -8); // ヨートルクのシミュからリアルへの次元変換量
const double    pitch_torque_scale      = 2.16*pow(10, -8); // ピッチのトルクのシミュからリアルへの次元変換量
const double    yaw_angVelocity_scale   = 1.0;              // ヨーの角速度のシミュからリアルへの次元変換量
const double    pitch_angVelocity_scale = 1.0;              // ピッチの角速度のシミュからリアルへの次元変換量
const double    mvVelocity_scale        = 0.01;             // 移動速度のシミュからリアルへの次元変換量
const double    f_scale                 = 2.16*pow(10, -6); // 力のシミュからリアルへの次元変換量
const double    mass_scale              = 0.000216;         // 質量のシミュからリアルへの次元変換量
const double    accel_scale             = 0.01;             // 加速度のシミュからリアルへの次元変換量
const double    visc_scale              = 0.0216;           // 粘性のシミュからリアルへの次元変換量
const double    length_scale            = 0.01;             // 長さのシミュからリアルへの次元変換量

#ifndef PARA_SEARCH
//---動画関連---//
MovieOn   Movie_on       = ON;                       // movieのON,OFF（外部入力の影響を受ける）
string      movie_name("gl_video.avi");            // Movieの名前
const double    FPS(1.0/(dt*time_scale*(double)interval));  // 自動計算
#endif

//---ペグ関連---//
const Peg       ObjFlag     = PegOff;    // ペグの有り無
const double    peg_sides   = 100.0;     // 大きいほど真円に近くなる


//身体パラメータ==================================
// 初期位置
//Vector3D center_init(0.0, -12.0, 0.0);          // 中心座標の設置
Vector3D center_init(-0.5, 0.0, 0.0);          // 中心座標の設置

//---筋骨格系---//
const int       arm_num     = 5;                                        // 腕の本数
const int       part_num    = 15;                                        // 各腕の質点の個数 15 4 6
const int       N_mp        = arm_num * part_num + 6;                   // 質点の個数（盤の中心用に1個加えた）

//ArmState  arm_state[arm_num] = {ADD, REMOVE, REMOVE, REMOVE, REMOVE}; // 残存腕の設定
ArmState  arm_state[arm_num] = {ADD, ADD, ADD, ADD, ADD};               // 残存腕の設定
//ArmState  arm_state[arm_num] = {ADD, REMOVE, REMOVE, ADD, REMOVE};    // 残存腕の設定
//ArmState  arm_state[arm_num] = {ADD, REMOVE, ADD, ADD, REMOVE};       // 残存腕の設定
//ArmState  arm_state[arm_num] = {REMOVE, ADD, REMOVE, REMOVE, ADD};       // 残存腕の設定
double    ofset = 0.0/* M_PI*/ /*(35.0/180.0)*M_PI*/;                              // 盤の初期角度（0.0:No1が真上）


// 質量 //
const double m_body         = 1.88;     // 盤の各質点の重さ(質点数:5)
const double m_arm          = 1.28;      // 腕の各質点の重さ 1.28 0.6

// 長さ //
const double l_arm          = 0.79;     // 腕の長さ
const double l_body_in      = 1.5;      // 盤内部のリンク長
const double l_body_out     = 2.0*l_body_in*sin((36.0/180)*M_PI);     // 盤外周のリンク長
double l_body_3;
double l_body_4;
double l_body_5;

// バネ関連の係数 //
//盤
const double l_k_body_in    = 100000.0;     // 筋骨格内部の直動バネ定数（受動）100000 200000
const double l_c_body_in    = 15.0;          // 筋骨格内部の直動減数係数（受動）15 37

const double l_k_body_out   = 100000.0;     // 筋骨格外部の直動バネ定数（受動）100000 200000
const double l_c_body_out   = 15.0;          // 筋骨格外部の直動減数係数（受動）15 37

const double h_k_yaw_body   = 40000.0;      // 盤に実装した巻バネ（蝶番）40000 100000
const double h_c_yaw_body   = 15.0;         // 15

const double h_k_pitch_body = 120000.0;      // 盤に実装した巻バネ（蝶番）120000 350000
const double h_c_pitch_body = 15.0;         //15 85


//腕
const double l_k_arm        = 100000.0;     // 筋骨格腕の直動バネ係数（受動）200000.0
const double l_c_arm        = 15.0;          // 筋骨格腕の直動減数係数（受動）

// 腕の減衰関連 //
const double arm_x          = l_arm * part_num + 15.0; //腕の円すい近似に必要なパラメータ
const double alpha          = 0.8;  // 質量の減衰パラメータ 0.8
const double beta           = 0.6;  // 発生可能トルクの減衰パラメータ0.6
const double feedback_gamma = 1.0; // 0.05
const double tau_gamma      = 1.0;

//環境パラメータ==================================
const double gravity        = 450.0;      // 重力加速度

// 摩擦関連 //
const double vis_c          = 0.0;     // 粘性摩擦係数 0.5198
const double myu_body       = 1.0;      // 盤の摩擦係数 〜将来的には外部入力になる可能性もある〜1.0 1.5
//      double myu_arm        = 2.1;      // 腕の摩擦係数 〜将来的には外部入力になる可能性もある〜2.1

const double myu_r = 2.1;   //右側方へ向う移動の摩擦係数
const double myu_l = 2.1;   //左側方へ向う移動の摩擦係数
const double myu_f = 2.1; //0.5 //先端側への移動の摩擦係数
const double myu_b = 2.1;    // 盤側に引き寄せられる方向への移動の摩擦係数

const double gamma_coulomb  = 0.7;//0.7


//const double k_floor        = 100000.0;   // 床反力のバネ定数10000
const double c_floor        = 10.0;     // 床反力の減衰係数

// ペグ //
/*Vector3D    obj_pos[6]      = { {5.0, 3.0, 0.0},
 {-4.0, 4.0, 0.0},
 {-8.0, 6.0, 0.0},
 {5.0, 15.0, 0.0},
 {15.0, 6.0, 0.0},
 {-5.0, 13.0, 0.0}
 };*/


Vector3D    obj_pos[15]      = {
    {1.0, 3.0, 0.0},
    {3.0, 8.0, 0.0},
    {1.0, 13.0, 0.0},
    {-5.0, 3.0, 0.0},
    {-3.0, 8.0, 0.0},
    {-5.0, 13.0, 0.0},
    {7.0, 3.0, 0.0},
    {9.0, 8.0, 0.0},
    {7.0, 13.0, 0.0},
    {-11.0, 3.0, 0.0},
    {-9.0, 8.0, 0.0},
    {-11.0, 13.0, 0.0},
    {12.0, 3.0, 0.0},
    {14.0, 8.0, 0.0},
    {12.0, 13.0, 0.0}
};


//Vector3D    obj_pos[1];


const int    obj_num    = 15;
const double obj_myu    = 25.0;
const double obj_radi   = 1.0;
const double obj_k      = 225000.0;
const double obj_c      = 25.0;
const double peg_height = 2.0;


//制御パラメータ(外部入力)==================================
//進行方向ベクトル
Vector3D   MDirection(y_axis);

// 目標角度の時定数
double    tau_yaw     = 0.4;  // yawの目標角の時定数 0.4
double    tau_pitch   = 0.4;  // pitchの目標角の時定数 0.35
//フィードバックの最大値
double     sigma_yaw       = 1.2;  //1.2 1.0 0.9
double     sigma_pitch     = 0.14; //0.14
double     gamma_feedback  = 2.0; //2.0 １腕の限界：0.000018 ５腕でいいやつ：0.000001 総合0.00001 3腕短:0.000009

// 巻RTS関連の係数 //
double h_k_act_yaw        = 32000.0;  //yawに発生させるトルクの巻きバネ定数    32000 120000
double h_c_act_yaw        = 15.0;     //yawに発生させるトルクの巻きダンパ係数   15 25
double h_k_act_pitch      = 250000.0; //pitchに発生させるトルクの巻きバネ定数 250000
double h_c_act_pitch      = 15.0;     //pitchに発生させるトルクの巻きダンパ係数 15 85

// ノイズ関連 //
double noise_yaw              = 0.0015; // noise of yaw 0.15
double noise_pitch            = 0.0; // noise of pitch
int    rand_change_interval   = 50000;  // 何timestepに１回ノイズを変更するか

// フィードバックの範囲 //
int    n_pro                  = 4;        // Contact point からみて ”根元側”にどれほどFeedbackするか（質点数）4
int    n_dis                  = 2;        // Contact point からみて ”先端側”にどれほどFeedbackするか（質点数）2 8

// 遅れ関連
double    f_sampling_period      = 0.001;    // 外力を受容するサンプリング周期


//グローバル変数==================================
//---数値計算関連---//
int         time_step = 0;                          // タイムステップのカウンタ
MassPoint3D *mp_new, *mp_old, **part_new, **part_old, *k1, *k2, *k3, *k4; //ルンゲクッタ用
double      mp_cross_sec[arm_num+1][MY_MAX(part_num, arm_num+1)];      // 円すい近似の断面積保存用
K1Flag      k1_flag = Other;                        // ルンゲクッタにおけるK1のときの判定用
Object      *peg;                                   // ペグ用のポインタ
double      g_random_yaw[arm_num+1][MY_MAX(part_num, arm_num+1)];      // yaw用の乱数
double      g_random_pitch[arm_num+1][MY_MAX(part_num, arm_num+1)];    // pitch用の乱数
GroundFlag  ground_flag[arm_num+1][MY_MAX(part_num, arm_num+1)];    // 接地，非接地判定用フラグ(グローバル)
double      floor_reaction[arm_num+1][MY_MAX(part_num, arm_num+1)]={}; //床反力の保存用（k1のときのみ実行）
double      all_force_z[arm_num+1][MY_MAX(part_num, arm_num+1)]={}; //各質点のZ方向の力の保存用
Vector3D      friction[arm_num+1][MY_MAX(part_num, arm_num+1)]={}; //摩擦の保存
int MD_target = 0;

// 制御関連
// actionに利用する変数--------------------------------------------
double   tegotae[arm_num+1]={};                           // 手応え関数の値
Vector3D force_TEGOTAE[arm_num+1];                     // 手応え関数の感覚情報ベクトル
Vector3D f_root_tmp[arm_num+1];                        // 根元で感じる力にて使用する変数
Vector3D all_force_1[arm_num+1], all_force_0[arm_num+1];          // 腕の根元で感じる力（j=1,j=0）
Vector3D all_force_old[arm_num+1][MY_MAX(part_num, arm_num+1)]={}; //前ステップのZ方向の力の保存用

// データ出力用の配列
double yaw_deg_data[arm_num+1][MY_MAX(part_num, arm_num+1)]                 = {};   //角度データの一時保存用(yaw)
double pitch_deg_data[arm_num+1][MY_MAX(part_num, arm_num+1)]               = {};   //角度データの一時保存用(pitch)
double yaw_torque_data[arm_num+1][MY_MAX(part_num, arm_num+1)]              = {};   //トルクデータの一時保存用(yaw)
double pitch_torque_data[arm_num+1][MY_MAX(part_num, arm_num+1)]            = {};   //トルクデータの一時保存用(pitch)
double yaw_angVelocity_data[arm_num+1][MY_MAX(part_num, arm_num+1)]         = {};   //角速度データの一時保存用(yaw)
double pitch_angVelocity_data[arm_num+1][MY_MAX(part_num, arm_num+1)]       = {};   //角速度データの一時保存用(pitch)


//反力情報を保存する配列
struct f_arm{
    double R    = 0.0;
    double L    = 0.0;
};

//フィードバックの情報を保存する配列（詳細はスライドを参照:進捗20160829）
struct F_feedback{
    double F_pro_yaw    = 0.0;
    double F_dis_yaw    = 0.0;
    double F_pro_pitch  = 0.0;
    double F_dis_pitch  = 0.0;
};

struct f_arm         f[arm_num+1][MY_MAX(part_num+1, arm_num+1)]={};
struct F_feedback    F[arm_num+1][MY_MAX(part_num+1, arm_num+1)]={};

#ifndef PARA_SEARCH
//---描画関連---//
Monitor monitor;            // monitor関数をどこでも使えるようにする
int     winid;              // windowのIDを保存する変数
double  mp_radius[arm_num+1][MY_MAX(part_num, arm_num+1)]; // 質点の描画サイズ保存用
#endif

double  val_TEGOTAE;                    // tegotaeの値を描画するための変数
double  CofDisc_velocity;               // 中心の速度の値を描画するための変数
double  rotedCounter=0.0;               // 進行方向の回転角のカウント用
double  MAX_torque_y=0.0;               // ヨートルクの最大値を描画するための変数
double  MAX_torque_p=0.0;               // ピッチトルクの最大値を描画するための変数
double  MAX_Disc_velocity=0.0;          // 盤の移動速度の最速値を描画するための変数
double  MAX_yaw_angle_vel = 0.0;       // 腕の角速度の最大値を記録するための変数
double  all_energy=0.0;                  // 弾性エネルギーの層を保存する関数

char    CH_param[100];                     // 文字描画用のグローバル変数

#ifndef PARA_SEARCH
//---動画関連---//
IplImage       *video_buf;
IplImage       *video;
CvVideoWriter  *videowriter;
#endif


//==================関数======================//
void RungeKutta(void);
void Force(MassPoint3D* part[part_num]);
void physical_restrict(MassPoint3D* part[part_num]);
void received_from_enviroment(MassPoint3D* part[part_num]);
void action(MassPoint3D* part[part_num]);
void peg_init(void);
void robot_init(void);
void ground_decision(MassPoint3D mp[]);

void loop(void);

#ifndef PARA_SEARCH
void idle(void);
void DrawRobot(void);
void display(void);
void keyboard(unsigned char key, int x, int y);
void sp_keyboard(int sp_key, int x , int y);
void mouse(int botton, int state, int x, int y);
void motion(int x_screen, int y_screen);
void reshape( int w , int h );
void OpenGL_init(int *argcp , char **argv);
void monitor_init(void);
Vector3D ColorScaleBCGYR( double in_value );
void OpenCV_init(void);
void outputfile_init(void);
void all_file_closed(void);
#endif

#endif
