# Supplementary material for: Flexible Coordination of Flexible Limbs: Decentralized Control Scheme for Inter- and Intra-Limb Coordination in Brittle Stars' Locomotion
Source: Front Neurorobot. 2019 Dec 13;13:104. doi: 10.3389/fnbot.2019.00104 (PMC6923253; doi:10.3389/fnbot.2019.00104)
Supplement: Data Sheet 1 — Simulation source code. It is written in C++. “Monitor.cpp” and “Monitor.hpp” were mainly written by Dr. Masahiro Shimizu of Osaka University. [file Data_Sheet_1.ZIP › ophiuroid/Vector3D.hpp]

//
//  Vector3D.h
//  interlim
//
//  Created by TatsuyaOno on 2014/09/04.
//

#ifndef __interlim__Vector3D__
#define __interlim__Vector3D__

#include <cmath>

class Vector3D{
    
    //フレンド関数（オペレーター）
    friend Vector3D operator* (const double &val, const Vector3D &vec);
    
public:
    //コンストラクタ
    Vector3D(void)                                                              : x(0.0),    y(0.0),    z(0.0){};
    Vector3D(const double &init_x, const double &init_y, const double &init_z)  : x(init_x), y(init_y), z(init_z){};
    Vector3D(const Vector3D &vec)                                               : x(vec.x),  y(vec.y),  z(vec.z){};
    
    //デストラクタ
    ~Vector3D(void) {};
    
    //入力関数
    void set_x(const double &val)  { this->x = val; };
    void set_y(const double &val)  { this->y = val; };
    void set_z(const double &val)  { this->z = val; };
    
    void set_vec(const double &x_val, const double &y_val, const double &z_val) { this->x = x_val; this->y = y_val; this->z = z_val; };
    void set_vec(const Vector3D &vec) { this->x = vec.x; this->y = vec.y; this->z = vec.z; };
    
    //出力関数
    double get_x(void) const { return (this->x); };
    double get_y(void) const { return (this->y); };
    double get_z(void) const { return (this->z); };
    
    //計算関数
    double add_x(const double &val) { return (this->x += val); };   //加算（X + VALUE）
    double add_y(const double &val) { return (this->y += val); };   //加算（Y + VALUE）
    double add_z(const double &val) { return (this->z += val); };   //加算（Z + VALUE）
    
    //任意面へ投影した＜-PI〜PI＞2ベクトル間の角度(相対ベクトル) *dim_x, dim_yは正規直交基底 (x→y 方向が右回転で正)
    double      get_angle   (const Vector3D &vec, const Vector3D &dim_x, const Vector3D &dim_y) const;
    
    double      get_abs     (void)                                          const;      //ノルム
    Vector3D    get_unit    (void)                                          const;      //単位ベクトル
    Vector3D    get_normal  (const Vector3D &vec_x, const Vector3D &vec_y)  const;      //任意面へ投影した場合の単位法線ベクトル
    //【直交した】vec_x → vec_y 方向が”正” : vec_xとvec_yは正規直交
    
    //オペレータ
    Vector3D    operator+   (const Vector3D  &vec) const;   //成分の和
    Vector3D    operator-   (const Vector3D  &vec) const;   //成分の差(this - vec)
    Vector3D    operator*   (const double    &val) const;   //ベクトルのスカラー倍（vec * val）
    Vector3D    operator/   (const double    &val) const;   //成分の商(this / val)
    double      operator*   (const Vector3D  &vec) const;   //内積
    Vector3D    operator^   (const Vector3D  &vec) const;   //外積
    Vector3D&   operator=   (const Vector3D  &vec);         //成分を代入
    Vector3D&   operator+=  (const Vector3D  &vec);         //成分の 加算->代入
    Vector3D&   operator-=  (const Vector3D  &vec);         //成分の 減算->代入
    Vector3D    operator-   (void) const;                   //マイナス符号
    bool        operator==  (const Vector3D  &vec) const;   //同値判定（成分が等しい）
    bool        operator!=  (const Vector3D  &vec) const;   //非同値判定（成分が等しくない）
    
    
private:
    //パラメータ
    double x;
    double y;
    double z;
    
};


/*＝＝＝＝＝＝＝＝＝＝＝＝＝＝＝＝以下はinline関数の実装＝＝＝＝＝＝＝＝＝＝＝＝＝＝＝＝＝＝＝＝＝＝*/
//計算関数//
//ノルム
inline double Vector3D::get_abs(void) const {
    return sqrt(x*x + y*y + z*z);
}

//＜-PI〜PI＞2ベクトル間の角度(相対ベクトル)(x→y 方向が右回転で正)
inline double Vector3D::get_angle (const Vector3D &vec, const Vector3D &dim_x, const Vector3D &dim_y)   const{
    double this_x = *this * dim_x;
    double this_y = *this * dim_y;
    double vec_x  = vec * dim_x;
    double vec_y  = vec * dim_y;
    
    double sin = this_x * vec_y - this_y * vec_x;   // 外積から |a||b|sin
    double cos = this_x * vec_x + this_y * vec_y;   // 内積から |a||b|cos
    return atan2(sin, cos);                         // |a||b|sin / |a||b|cos → tan
}

//単位ベクトル
inline Vector3D Vector3D::get_unit(void) const {
    return ( *this / this->get_abs() );
}

//任意面へ投影した場合の単位法線ベクトル(左回転)：vec1とvec2は正規直交基底
inline Vector3D Vector3D::get_normal(const Vector3D &vec_x, const Vector3D &vec_y) const{
    double val_x = *this * vec_x;                   // vec_x方向成分を算出
    double val_y = *this * vec_y;                   // vec_y方向成分を算出
    Vector3D temp(-val_y * vec_x + val_x * vec_y);  // 左回転した
    return (temp / temp.get_abs());                 // 単位ベクトルに変換
}

//オペレーター//
//ベクトルのスカラー倍（val * vec）
inline Vector3D operator* (const double &val, const Vector3D &vec){
    Vector3D temp(val * vec.x, val * vec.y, val * vec.z);
    return temp;
}

//成分の和
inline Vector3D Vector3D::operator+ (const Vector3D &vec) const{
    Vector3D temp(this->x + vec.x, this->y + vec.y, this->z + vec.z);
    return temp;
}

//成分の差
inline Vector3D Vector3D::operator- (const Vector3D &vec) const{
    Vector3D temp(this->x - vec.x, this->y - vec.y, this->z - vec.z);
    return temp;
}

//ベクトルのスカラー倍（vec * val）
inline Vector3D Vector3D::operator* (const double &val) const{
    Vector3D temp(this->x * val, this->y * val, this->z * val);
    return temp;
}

//成分の商
inline Vector3D Vector3D::operator/ (const double &val) const{
    Vector3D temp(this->x / val, this->y / val, this->z / val);
    return temp;
}

//内積
inline double Vector3D::operator* (const Vector3D &vec) const{
    return (this->x * vec.x + this->y * vec.y + this->z * vec.z);
}

//外積
inline Vector3D Vector3D::operator^ (const Vector3D &vec) const{
    Vector3D temp(this->y * vec.z - this->z * vec.y, this->z * vec.x - this->x * vec.z, this->x * vec.y - this->y * vec.x);
    return temp;
}

//成分を代入
inline Vector3D& Vector3D::operator= (const Vector3D &vec){
    this->x = vec.x;
    this->y = vec.y;
    this->z = vec.z;
    return *this;
}

//成分の 加算->代入
inline Vector3D& Vector3D::operator+= (const Vector3D &vec){
    this->x += vec.x;
    this->y += vec.y;
    this->z += vec.z;
    return *this;
}

//成分の 減算->代入
inline Vector3D& Vector3D::operator-= (const Vector3D &vec){
    this->x -= vec.x;
    this->y -= vec.y;
    this->z -= vec.z;
    return *this;
}

//マイナス符号
inline Vector3D Vector3D::operator- (void) const{
    return ( (*this) * -1.0 );
}

//同値判定（成分が等しい）
inline bool Vector3D::operator== (const Vector3D &vec) const{
    return ( (this->x == vec.x) && (this->y == vec.y) && (this->z == vec.z) );
}

//非同値判定（成分が等しくない）
inline bool Vector3D::operator!= (const Vector3D &vec) const{
    return ( (this->x != vec.x) || (this->y != vec.y) || (this->z != vec.z) );
}


#endif
