# Supplementary material for: Flexible Coordination of Flexible Limbs: Decentralized Control Scheme for Inter- and Intra-Limb Coordination in Brittle Stars' Locomotion
Source: Front Neurorobot. 2019 Dec 13;13:104. doi: 10.3389/fnbot.2019.00104 (PMC6923253; doi:10.3389/fnbot.2019.00104)
Supplement: Data Sheet 1 — Simulation source code. It is written in C++. “Monitor.cpp” and “Monitor.hpp” were mainly written by Dr. Masahiro Shimizu of Osaka University. [file Data_Sheet_1.ZIP › ophiuroid/Monitor.cpp]

#include <iostream>

//#include <GL/glut.h>//For Linux
#include <GLUT/glut.h>//For Mac

#include <cmath>
#include <fstream>
#include "Vector3D.hpp"
#include "Masspoint3D.hpp"
#include "Monitor.hpp"

////////////////////コンストラクタ実装（初期化）////////////////////
Monitor::Monitor()
{
    //画面の中心座標
    this->X_Center = 0.0;
    this->Y_Center = 0.0;
    this->Z_Center = 0.0;
    
    //windowのアスペクト比
    this->WindowAspectRatio = 1.0;
    
    //基準長さ *画面の拡大等に使う
    this->length            = 1.0;
    this->inv_length        = 1.0 / length;
    
    //画面サイズ
    this->window_size[X]         = 600;
    this->window_size[Y]         = 600;
    
    //PPMファイルナンバのカウント用変数
    this->count             = 0;
    sprintf(ppm_name, "./MovieDir/");
    
    //三角関数（離散値）の事前定義（2PIをN_SLICEで分割した数）
    this->cos_mod = new double[N_SLICES];
    this->sin_mod = new double[N_SLICES];
    for( int i = 0 ; i < N_SLICES ; i++ )
    {
        cos_mod[i] = cos( i*2*M_PI/N_SLICES );
        sin_mod[i] = sin( i*2*M_PI/N_SLICES );
    }
    
    //視点移動用変数の初期化
    /* InventorView()用の初期化 */
    this->view_translate_x =   0.0;
    this->view_translate_y =   0.0;
    this->view_translate_z = -80.0;
    this->view_rotate_x    =   0.0;
    this->view_rotate_y    =   0.0;
    this->view_rotate_z    =   0.0;
    
    /* PilotView()用の初期化 */
    this->view_pilot_x     =   0.0;
    this->view_pilot_y     =   0.0;
    this->view_pilot_z     =   0.0;
    this->view_yaw         =   0.0;
    this->view_pitch       =   0.0;
    this->view_roll        =   0.0;
    this->pilot_accel      =   0.0;
    this->accel_direction  =   1.0;
    
    this->mouse_drag_mode  = this->InventorViewMode; //ココで視点移動モードを選択する
    
    this->ex           = 0.0;
    this->ey           = 0.0;
    this->ez           = 0.0;
    this->Vx           = 0.0;
    this->Vz           = 0.0;
    this->r_glider     = 0.0;
    this->V_glider     = 0.0;
    this->theta_glider = 0.0;
}

///////////////////デストラクタの実装/////////////////////
Monitor:: ~Monitor()
{
    //Newしたものはdeleteする必要がある
    delete [] this->cos_mod;
    this->cos_mod = NULL;
    
    delete [] this->sin_mod;
    this->sin_mod = NULL;
}


/////////////////////入力関数の実装//////////////////////
void Monitor:: SetCenter( double addx , double addy )
{
    //なぜ加算？？
    this->X_Center += addx;
    this->Y_Center += addy;
}

void Monitor:: SetZoom( double zoom )
{
    this->SetLength( this->length * zoom );     //単位長さを変更することで拡大する
}

void Monitor:: SetWindowSize( int x , int y )
{
    this->window_size[X] = x;
    this->window_size[Y] = y;
    
    this->WindowAspectRatio = (double)this->window_size[Y] / (double)this->window_size[X];
}

//inline化した方が良いのでは？
void Monitor::SetPPMName(char *ppm_name)                   { sprintf(this->ppm_name, ppm_name); }
void Monitor::SetLength(double length)                     { this->length = length; this->inv_length = 1.0/length; }
void Monitor::SetColor(double r , double g , double b)     { this->color[R] = r; this->color[G] = g; this->color[B] = b; }
void Monitor::SetViewTranslateX(double view_translate_x)   { this->view_translate_x = view_translate_x; }
void Monitor::SetViewTranslateY(double view_translate_y)   { this->view_translate_y = view_translate_y; }
void Monitor::SetViewTranslateZ(double view_translate_z)   { this->view_translate_z = view_translate_z; }
void Monitor::SetViewRotateX(double view_rotate_x)         { this->view_rotate_x    = view_rotate_x;    }
void Monitor::SetViewRotateY(double view_rotate_y)         { this->view_rotate_y    = view_rotate_y;    }
void Monitor::SetViewRotateZ(double view_rotate_z)         { this->view_rotate_z    = view_rotate_z;    }

void Monitor::SetViewPilotX(double view_pilot_x)           { this->view_pilot_x     = view_pilot_x;     }
void Monitor::SetViewPilotY(double view_pilot_y)           { this->view_pilot_y     = view_pilot_y;     }
void Monitor::SetViewPilotZ(double view_pilot_z)           { this->view_pilot_z     = view_pilot_z;     }
void Monitor::SetViewYaw(double view_yaw)                  { this->view_yaw         = view_yaw;         }
void Monitor::SetViewPitch(double view_pitch)              { this->view_pitch       = view_pitch;       }
void Monitor::SetViewRoll(double view_roll)                { this->view_roll        = view_roll;        }
void Monitor::SetViewAccelDirection(double accel_direction){ this->accel_direction  = accel_direction;  }
void Monitor::SetViewPilotAccel(double pilot_accel)        { this->pilot_accel      = pilot_accel;      }
void Monitor::SetViewThetaGlider(double theta_glider)      { this->theta_glider     = theta_glider;     }
void Monitor::SetViewVGlider(double V_glider)              { this->V_glider         = V_glider;         }

void Monitor::SetMouseButtonState(int mouse_button_state)  {this->mouse_button_state = mouse_button_state;}
void Monitor::SetMouseDragMode(int mouse_drag_mode)        {this->mouse_drag_mode = mouse_drag_mode;}

void Monitor::SetMousePoint(int mouse_x, int mouse_y) {
    this->mouse_point[X] =  (double)mouse_x;
    this->mouse_point[Y] =  (double)mouse_y;
}


/////////////////////出力関数の実装//////////////////////
int    Monitor::GetWindowSize(int axis_id)      { return this->window_size[axis_id];}
double Monitor::GetViewTranslateX(void)         { return this->view_translate_x;    }
double Monitor::GetViewTranslateY(void)         { return this->view_translate_y;    }
double Monitor::GetViewTranslateZ(void)         { return this->view_translate_z;    }
double Monitor::GetViewRotateX(void)            { return this->view_rotate_x;       }
double Monitor::GetViewRotateY(void)            { return this->view_rotate_y;       }
double Monitor::GetViewRotateZ(void)            { return this->view_rotate_z;       }

double Monitor::GetViewPilotX(void)             { return this->view_pilot_x;        }
double Monitor::GetViewPilotY(void)             { return this->view_pilot_y;        }
double Monitor::GetViewPilotZ(void)             { return this->view_pilot_z;        }
double Monitor::GetViewYaw(void)                { return this->view_yaw;            }
double Monitor::GetViewPitch(void)              { return this->view_pitch;          }
double Monitor::GetViewRoll(void)               { return this->view_roll;           }
double Monitor::GetViewAccelDirection(void)     { return this->accel_direction;     }
double Monitor::GetViewPilotAccel(void)         { return this->pilot_accel;         }
double Monitor::GetViewThetaGlider(void)        { return this->theta_glider;        }
double Monitor::GetViewVGlider(void)            { return this->V_glider;            }

int    Monitor::GetMouseButtonState(void)       { return this->mouse_button_state;  }
double Monitor::GetMousePoint(int axis_id)      { return this->mouse_point[axis_id];}
int    Monitor::GetMouseDragMode(void)          { return this->mouse_drag_mode;     }

void   Monitor::ShowMousePosition(int x_screen, int y_screen)
{
    SetMousePoint(x_screen, y_screen);
    std::cout << "Mouse(x, y) = (";
    std::cout << GetMousePoint(this->X) << ", ";
    std::cout << GetMousePoint(this->Y) << ")" << std::endl;
}

//PPMの出力
void Monitor:: SavePPMData()
{
    
    char filename[256];
    
    int temp;
    if( (temp = sprintf(filename, "%s%05d.ppm", ppm_name , count)) == EOF) exit(1);
    
    FILE *ppmf;
    GLubyte piximage[window_size[Y]][window_size[X]][3];
    
    glReadPixels(0, 0, window_size[X], window_size[Y], GL_RGB, GL_UNSIGNED_BYTE, piximage);
    
    if( (ppmf=fopen(filename ,"w") ) == NULL) exit(2);
    
    fprintf(ppmf,"P6\n");
    fprintf(ppmf,"%d %d\n",window_size[X],window_size[Y]);
    fclose(ppmf);
    ppmf=fopen(filename,"ab");
    fputc(50,ppmf);
    fputc(53,ppmf);
    fputc(53,ppmf);
    fputc(10,ppmf);
    
    for(int pix_j=0; pix_j<window_size[Y]; pix_j++)
    {
        for(int pix_i=0; pix_i<window_size[X]; pix_i++)
        {
            for(int pix_k=0; pix_k<3; pix_k++)
            {
                fputc(piximage[window_size[Y]-1-pix_j][pix_i][pix_k],ppmf);
            }
        }
    }
    fclose(ppmf);
    
    count++;
}


/////////////////////計算関数の実装//////////////////////
void Monitor::AddViewTranslateX(double view_translate_x){ this->view_translate_x    += view_translate_x;}
void Monitor::AddViewTranslateY(double view_translate_y){ this->view_translate_y    += view_translate_y;}
void Monitor::AddViewTranslateZ(double view_translate_z){ this->view_translate_z    += view_translate_z;}
void Monitor::AddViewRotateX(double view_rotate_x)      { this->view_rotate_x       += view_rotate_x;   }
void Monitor::AddViewRotateY(double view_rotate_y)      { this->view_rotate_y       += view_rotate_y;   }
void Monitor::AddViewRotateZ(double view_rotate_Z)      { this->view_rotate_z       += view_rotate_z;   }

void Monitor::AddViewPilotX(double view_pilot_x)        { this->view_pilot_x        += view_pilot_x;    }
void Monitor::AddViewPilotY(double view_pilot_y)        { this->view_pilot_y        += view_pilot_y;    }
void Monitor::AddViewPilotZ(double view_pilot_z)        { this->view_pilot_z        += view_pilot_z;    }
void Monitor::AddViewYaw(double view_yaw)               { this->view_yaw            += view_yaw;        }
void Monitor::AddViewPitch(double view_pitch)           { this->view_pitch          += view_pitch;      }
void Monitor::AddViewRoll(double view_roll)             { this->view_roll           += view_roll;       }
void Monitor::AddViewEZ(double ez)                      { this->ez                  += ez;              }


/////////////////////3D視点位置関数の実装//////////////////////
void Monitor::ToggleMouseDragMode()    //マウス動作モードの切り替え
{
    this->mouse_drag_mode++;
    
    if(this->mouse_drag_mode == End) this->mouse_drag_mode = 0;
    
    if(this->mouse_drag_mode == InventorViewMode) {
        std::cout << "MouseDrag: InventorViewMode" << std::endl;
    }else if(this->mouse_drag_mode == PilotViewMode) {
        std::cout << "MouseDrag: PilotViewMode" << std::endl;
    }
}


//------------------------------------------------------------------------------//
// glTranslatef(dx, dy, dz)     : (dx, dy, dz)だけ平行移動．
// glRotatef(angle, vx, vy, vz) : ベクトル(vx, vy, vz)を回転軸としてangleだけ回転する．
//------------------------------------------------------------------------------//
void Monitor::InventorView(float LeftDragX, float LeftDragY, float MiddleDragX, float MiddleDragY, float RightDragY)
{
    glTranslatef( MiddleDragX,              // 視点位置の平行移動(マウスの中ボタンドラッグXに割り当て)
                 -MiddleDragY,              // 視点位置の平行移動(マウスの中ボタンドラッグYに割り当て)
                 RightDragY);               // 視点位置の拡大縮小(マウスの右ボタンドラッグYに割り当て)
    this->SetViewTranslateZ(RightDragY);    // 内部パラメータに保存
    glRotatef(LeftDragX, 0.0, 1.0, 0.0);    // 視点位置の回転(マウスの左ボタンドラッグXに割り当て)
    glRotatef(LeftDragY, 1.0, 0.0, 0.0);    // 視点位置の回転(マウスの左ボタンドラッグYに割り当て)
}

void Monitor::PilotView(float pilot_x, float pilot_y, float pilot_z, float yaw, float pitch, float roll)
{
    glRotatef(  -yaw, 0, 1, 0); // ヨー方向へ旋回
    glRotatef(-pitch, 1, 0, 0); // ピッチ方向へ旋回
    glRotatef(  roll, 0, 0, 1); // ロール方向へ旋回
    glTranslatef(-pilot_x, -pilot_y, -pilot_z); // (x, y, z)方向へ進行
}

double Monitor::PilotViewVelocity()
{
    double mag = 0.00001;
    
    if( (this->mouse_button_state == ButtonUp) && (fabs(pilot_accel) >= mag) ){pilot_accel += accel_direction * mag;} // 減衰
    else if(this->mouse_button_state == RightButtonDown)                      {pilot_accel += accel_direction * mag;} // 後退
    else if(this->mouse_button_state == LeftButtonDown)                       {pilot_accel += accel_direction * mag;} // 前進
    
    return this->pilot_accel;
}

void Monitor::PilotViewGlider(int time_step_glider)
{
    this->r_glider += this->theta_glider * time_step_glider*0.001;
    
    if(this->r_glider < 0)
    {
        this->Vx = this->V_glider * sin(fabs(this->r_glider) * RadToDeg);
        this->Vz = this->V_glider * cos(fabs(this->r_glider) * RadToDeg);
    }
    else
    {
        this->Vx = -this->V_glider * sin(fabs(this->r_glider) * RadToDeg);
        this->Vz =  this->V_glider * cos(fabs(this->r_glider) * RadToDeg);
    }
    
    this->ex += this->Vx *time_step_glider*0.005;
    this->ey += this->Vz *time_step_glider*0.005;
    
    PilotView(this->ex, // x方向へ進行
              this->ey, // y方向へ進行
              this->ez, // z方向へ進行
              0.0,    // ヨー方向へ旋回
              0.0,  // ピッチ方向へ旋回
              -this->r_glider);  // ロール方向へ旋回
}


/////////////////////3D物体描画関数の実装//////////////////////
void Monitor::DrawStrokeString(GLfloat x, GLfloat y, GLfloat z, float scale, char *string, const GLfloat *color)
{
    glPushMatrix();
    glTranslatef(x, y, z);
    glScalef(scale, scale, scale);
    
    // 文字に着色するために、陰影処理をOFF
    glDisable(GL_LIGHTING);
    
    glColor3f(color[0], color[1], color[2]);
    while(*string) {
        glutStrokeCharacter(GLUT_STROKE_ROMAN, *string++);
    }
    
    // 文字に着色したので、陰影処理を再度ON
    glEnable(GL_LIGHTING);
    
    glPopMatrix();
}

void Monitor::DrawBitmapString(GLfloat x, GLfloat y, GLfloat z, void *font, char *string, const GLfloat *color)
{
    /* 現在のラスターポジションの保存 */
    glPushAttrib(GL_CURRENT_BIT);
    
    // 文字に着色するために、陰影処理をOFF
    glDisable(GL_LIGHTING);
    
    glColor3f(color[0], color[1], color[2]);
    glRasterPos3f(x, y, z);
    /* ビットマップ文字列の描画 */
    while (*string)
        glutBitmapCharacter(font, *string++);
    
    // 文字に着色したので、陰影処理を再度ON
    glEnable(GL_LIGHTING);
    
    /* 保存したラスターポジションのロード */
    glPopAttrib();
}

void Monitor::DrawLight(double x, double y, double z, double radius, const GLfloat *color)
{
    glPushMatrix();
    glTranslated(x, y, z);
    
    glDisable(GL_LIGHTING);     // 陰影を無視して着色するために、陰影処理をOFF
    
    glColor3f(color[R], color[G], color[B]);
    
    glEnable(GL_LIGHTING);   // 陰影を無視して着色したので、陰影処理を再度ON
    
    glPopMatrix();
}

//地面の描画
void Monitor::DrawFlatGround( GLfloat *line_color, GLfloat *surface_color )
{
    glPushMatrix(); //地面だけ設定するために変換行列を退避させている
    
    
    //-----------------------------------------------//
    //幾何的プリミティブの設定:頂点を指定するときに必要（描画）
    //（詳細：http://wisdom.sakura.ne.jp/system/opengl/gl3.html）
    //GL_QUADA : 4つの頂点をペアとし，独立した四角形として扱う．
    //-----------------------------------------------//
    
    glNormal3d(0.0, 0.0, 1.0);
    //----------------------------------------------------------------//
    //法線ベクトルの設定（地面なのでZ正向き）：単位ベクトルでなければならない．
    //（詳細）http://wisdom.sakura.ne.jp/system/opengl/gl16.html
    // 通常はvertexの前に置くが，現状すべての点で同じ法線ベクトルであるためこの位置．
    //----------------------------------------------------------------//
    
    for(int j = -20; j < 20; j++)   //j,iは縦横の四角形の個数
    {
        for(int i = -8; i < 8; i++)
        {
            //タイルの線を描画
            glBegin(GL_LINE_STRIP);
            glMaterialfv(GL_FRONT, GL_DIFFUSE, line_color);
            glVertex3d( (GLdouble)2.5*i      , (GLdouble)2.5*j      , 0.02);
            glVertex3d( (GLdouble)2.5*i      , (GLdouble)2.5*(j + 1), 0.02);
            glVertex3d( (GLdouble)2.5*(i + 1), (GLdouble)2.5*(j + 1), 0.02);
            glVertex3d( (GLdouble)2.5*(i + 1), (GLdouble)2.5*j      , 0.02);
            glEnd();
            
            //glMaterialfv(GL_FRONT, GL_DIFFUSE, ground[(i + j) & 1]);
            glMaterialfv(GL_FRONT, GL_DIFFUSE, surface_color);
            //----------------------------------------------------------------//
            //材質の設定(詳細) http://wisdom.sakura.ne.jp/system/opengl/gl16.html
            // GL_FRONT      : 面を選択
            // GL_DIFFUSE    : パラメータを選択 (拡散光を選択)
            // ground でパラメータの値を設定 ＊i+jの偶数，奇数で分けている．
            //----------------------------------------------------------------//
            
            // x-y (z=0.0)平面(市松模様を描画) ＊2.5を変更すると四角形のサイズを変えられる
            
            //タイルの色を描画
            glBegin(GL_QUADS);
            glVertex3d( (GLdouble)2.5*i      , (GLdouble)2.5*j      , 0.0);
            glVertex3d( (GLdouble)2.5*i      , (GLdouble)2.5*(j + 1), 0.0);
            glVertex3d( (GLdouble)2.5*(i + 1), (GLdouble)2.5*(j + 1), 0.0);
            glVertex3d( (GLdouble)2.5*(i + 1), (GLdouble)2.5*j      , 0.0);
            glEnd();
        }
    }
    
    glPopMatrix();
}

//引数は（中心座標のx, 中心座標のy, 幅, 奥行き）:地面に四角形を描画できる
void Monitor:: DrawSquareFriction(double start_x, double start_y, double width, double height)
{
    GLfloat red[] = { 0.9, 0.5, 0.0, 1.0 };  //赤を定義
    
    glPushMatrix();
    
    glBegin(GL_QUADS);
    
    glNormal3d(0.0, 0.0, 1.0);		//法線ベクトルの設定
    glMaterialfv(GL_FRONT, GL_DIFFUSE, red);
    
    // x-y (z=-0.0)平面
    glVertex3d((GLdouble)start_x-0.5*width, (GLdouble)start_y-0.5*height, +0.01);
    glVertex3d((GLdouble)start_x+0.5*width, (GLdouble)start_y-0.5*height, +0.01);
    glVertex3d((GLdouble)start_x+0.5*width, (GLdouble)start_y+0.5*height, +0.01);
    glVertex3d((GLdouble)start_x-0.5*width, (GLdouble)start_y+0.5*height, +0.01);
    
    glEnd();
    glPopMatrix();
}

void Monitor:: DesignVertex( double x , double y, double z) //頂点を記述（以下の関数で利用）
{
    glVertex3d( ( x-X_Center ) * inv_length, ( y-Y_Center ) * inv_length, ( z-Z_Center ) * inv_length);
}

//線を設定（点iから点j）
void Monitor:: DesignLine( double xi ,double yi, double zi ,double xj ,double yj, double zj)
{
    glBegin(GL_LINES);
    
    DesignVertex( xi , yi, zi);
    DesignVertex( xj , yj, zj);
    
    glEnd();
    
}

//線を描画
void Monitor:: DrawLine( double xi, double yi, double zi, double xj, double yj, double zj)
{//線の描画
    
    // 陰影を無視して着色するために、陰影処理をOFF
    glDisable(GL_LIGHTING);
    
    glColor3d( color[R], color[G], color[B] );
    DesignLine( xi, yi, zi, xj, yj, zj);
    
    // 陰影を無視して文字に着色したので、陰影処理を再度ON
    glEnable(GL_LIGHTING);
}

//線の描画
void Monitor:: DrawLine( const Vector3D& V1, const Vector3D& V2)
{
    DrawLine( V1.get_x(), V1.get_y(), V1.get_z(), V2.get_x(), V2.get_y(), V2.get_z());
}

void Monitor:: DrawLine( const Vector3D& V1, const Vector3D& V2, const double& radius)
{
    DrawLine( V1.get_x(), V1.get_y(), V1.get_z()+radius, V2.get_x(), V2.get_y(), V2.get_z()+radius);
}

void Monitor::DrawLine(const MassPoint3D& mp1, const MassPoint3D& mp2, const double& radius)
{
    DrawLine( mp1.get_position(), mp2.get_position(), radius);
}
void Monitor::DrawLine(const MassPoint3D& mp1, const MassPoint3D& mp2, const double& radius, const GLfloat *t_color,  const GLfloat &LineWidth)
{
    this->SetColor(t_color[R], t_color[G], t_color[B]);
    glLineWidth(LineWidth);
    DrawLine( mp1.get_position(), mp2.get_position(), radius);
}


void Monitor:: DrawLine2( const Vector3D& V1, const Vector3D& V2)
{
    DrawLine( V1.get_x(), V1.get_y(), V1.get_z(), V1.get_x() + V2.get_x(), V1.get_y() + V2.get_y(), V1.get_z() + V2.get_z());
}

//矢印を描画
void Monitor:: DrawArrow( const Vector3D& V1, const Vector3D& V2, const GLfloat *t_color, const double &scale )
{
    Vector3D x_axis(1.0, 0.0, 0.0), y_axis(0.0, 1.0, 0.0);
    
    Vector3D tmp(V1-V2);
    Vector3D norm_tmp(tmp.get_normal(x_axis, y_axis));
    
    glMaterialfv(GL_FRONT, GL_DIFFUSE, t_color);
    glBegin(GL_POLYGON);
    DesignVertex( V1.get_x() , V1.get_y(), V1.get_z());
    DesignVertex( (scale * norm_tmp + (V1 - tmp.get_unit())).get_x() , (scale * norm_tmp + (V1 - tmp.get_unit()) ).get_y(), V1.get_z() );
    DesignVertex( (scale * 0.35 * norm_tmp + (V1 - tmp.get_unit())).get_x() , (scale * 0.35*norm_tmp + (V1 - tmp.get_unit()) ).get_y() , V1.get_z() );
    DesignVertex( (scale*0.35 * norm_tmp + V2).get_x() , (scale*0.35*norm_tmp +V2).get_y() , V1.get_z() );
    DesignVertex( (-scale*0.35 * norm_tmp + V2).get_x() , (-scale*0.35*norm_tmp +V2).get_y() , V1.get_z() );
    DesignVertex( (-scale*0.35 * norm_tmp + (V1 - tmp.get_unit()) ).get_x() , (-scale*0.35*norm_tmp + (V1 - tmp.get_unit()) ).get_y() , V1.get_z() );
    DesignVertex( (-scale*norm_tmp + (V1 - tmp.get_unit()) ).get_x() , (-scale*norm_tmp + (V1 - tmp.get_unit()) ).get_y() , V1.get_z() );
    glEnd();
}

void Monitor::DesignCylinder(double radius, double height, int sides)
{
    // 円柱を描く
    //   radius: 半径
    //   height: 高さ
    //   sides: 側面の数（数が多いほど滑らかになる）
    
    double step = PI2 / (double)sides;
    int i;
    
    /* 上面 */
    glNormal3d(0.0, 1.0, 0.0);
    glBegin(GL_TRIANGLE_FAN);
    for (i = 0; i < sides; i++)
    {
        double t = step * (double)i;
        glVertex3d(radius * sin(t), height, radius * cos(t));
    }
    glEnd();
    
    /* 底面 */
    glNormal3d(0.0, -1.0, 0.0);
    glBegin(GL_TRIANGLE_FAN);
    for (i = sides; --i >= 0;)
    {
        double t = step * (double)i;
        glVertex3d(radius * sin(t), 0.0, radius * cos(t));
    }
    glEnd();
    
    /* 側面 */
    glBegin(GL_QUAD_STRIP);
    for (i = 0; i <= sides; i++)
    {
        double t = step * (double)i;
        double x = sin(t);
        double z = cos(t);
        
        glNormal3d(x, 0.0, z);
        glVertex3f(radius * x, height, radius * z);
        glVertex3f(radius * x, 0.0, radius * z);
    }
    glEnd();
}

void Monitor::DrawCylinder(double x, double y, double z, double radius, double height, int sides, const GLfloat *color)
{
    glPushMatrix();
    glTranslated( ( x-X_Center ) * inv_length, ( y-Y_Center ) * inv_length, ( z-Z_Center ) * inv_length);
    glRotated(90, 1.0, 0.0, 0.0);
    glMaterialfv(GL_FRONT, GL_DIFFUSE, color);
    DesignCylinder(radius, height, sides);
    glPopMatrix();
}

void Monitor::DrawCylinder(double x, double y, double z, double theta_x, double theta_y, double theta_z, double radius, double height, int sides, const GLfloat *color)
{
    glPushMatrix();
    glTranslated( ( x-X_Center ) * inv_length, ( y-Y_Center ) * inv_length, ( z-Z_Center ) * inv_length);
    glRotated(theta_z, 0.0, 0.0, 1.0);
    glRotated(theta_x, 1.0, 0.0, 0.0);
    glRotated(theta_y, 0.0, 1.0, 0.0);
    glMaterialfv(GL_FRONT, GL_DIFFUSE, color);
    DesignCylinder(radius, height, sides);
    glPopMatrix();
}

void Monitor::DrawCylinder(const Vector3D& r1,double radius,double height,int sides,const GLfloat *color)
{
    DrawCylinder(r1.get_x(),r1.get_y(),r1.get_z(),radius,height,sides,color);
}

//球の描画(位置座標は球の最下点になる)
void Monitor::DrawSphere(double x, double y, double z, double radius, const GLfloat *color)
{
    
    glPushMatrix();
    
    glTranslated( ( x-X_Center ) * inv_length, ( y-Y_Center ) * inv_length, ( z-Z_Center ) * inv_length);
    
    glMaterialfv(GL_FRONT, GL_DIFFUSE, color);
    glutSolidSphere(radius, 12, 12);    // 12 : 縦横の分割数
    
    glPopMatrix();
}

void Monitor::DrawSphere(const Vector3D& r1, const double& radius, const GLfloat *color)
{
    DrawSphere(r1.get_x(), r1.get_y(), r1.get_z()+radius, radius, color);
}
void Monitor::DrawSphere(const MassPoint3D& mp1, const double& radius, const GLfloat *color)
{
    DrawSphere(mp1.get_position(), radius, color);
}

//ティーポットの描画
void Monitor::DrawTeapot(double x, double y, double z, double size, const GLfloat *color)
{
    glPushMatrix();
    glTranslated(x, y, z);
    glRotated(90, 1.0, 0.0, 0.0);
    glMaterialfv(GL_FRONT, GL_DIFFUSE, color);
    glutSolidTeapot(size);
    glPopMatrix();
}

//直方体の描画
void Monitor::DrawCube(double x, double y, double z, double size, const GLfloat *color)
{
    glPushMatrix();
    glTranslated(x, y, z);
    glRotated(90, 1.0, 0.0, 0.0);
    glMaterialfv(GL_FRONT, GL_DIFFUSE, color);
    glutSolidCube(size);
    glPopMatrix();
}

/////////////////////2D物体描画関数の実装//////////////////////
void Monitor:: Design2DVertex( double x , double y )
{
    glVertex2d( ( x-X_Center ) * inv_length, ( y-Y_Center ) * inv_length);
}

//長方形の設定
void Monitor::Design2DRectangle( double x1 , double y1 , double x2 , double y2 )
{
    
    glBegin(GL_POLYGON);
    
    Design2DVertex( x1 , y1 );
    Design2DVertex( x2 , y1 );
    Design2DVertex( x2 , y2 );
    Design2DVertex( x1 , y2 );
    
    glEnd();
    
}

//長方形の描画
void Monitor:: Draw2DRectangle( double x1 , double y1 , double x2 , double y2 )
{
    
    // 陰影を無視して着色するために、陰影処理をOFF
    glDisable(GL_LIGHTING);
    
    glColor3d( color[R], color[G], color[B] );
    Design2DRectangle( x1 , y1 , x2 , y2 );
    
    // 陰影を無視して文字に着色したので、陰影処理を再度ON
    glEnable(GL_LIGHTING);
}

//円の設定
void Monitor:: Design2DDisc( double x , double y , double radius )
{
    
    glBegin(GL_POLYGON);
    
    for(int i=0; i< N_SLICES ; i++)
        Design2DVertex( x + radius*cos_mod[i] , y + radius*sin_mod[i] );
    
    glEnd();
    
}

//円の描画
void Monitor:: Draw2DDisc( double x , double y , double radius )
{
    
    // 陰影を無視して着色するために、陰影処理をOFF
    glDisable(GL_LIGHTING);
    
    glColor3d( color[R], color[G], color[B] );
    Design2DDisc( x , y , radius );
    
    // 陰影を無視して文字に着色したので、陰影処理を再度ON
    glEnable(GL_LIGHTING);
}

//線の設定
void Monitor:: Design2DLine( double xi , double yi , double xj , double yj )
{//線
    
    glBegin(GL_LINES);
    
    Design2DVertex( xi , yi );
    Design2DVertex( xj , yj );
    
    glEnd();
    
}

//線の描画
void Monitor:: Draw2DLine( double xi , double yi , double xj , double yj )
{
    
    // 陰影を無視して着色するために、陰影処理をOFF
    glDisable(GL_LIGHTING);
    
    glColor3d( color[R], color[G], color[B] );
    Design2DLine( xi , yi , xj , yj );
    
    // 陰影を無視して文字に着色したので、陰影処理を再度ON
    glEnable(GL_LIGHTING);
}


//画面の中心線
void Monitor:: Draw2DCenterLine()
{
    // 陰影を無視して着色するために、陰影処理をOFF
    glDisable(GL_LIGHTING);
    
    glColor3d( color[R], color[G], color[B] );
    
    glBegin(GL_LINES);
    
    glVertex2d( 0.0 , 1.0 );
    glVertex2d( 0.0 , -1.0 );
    
    glVertex2d( 1.0 , 0.0 );
    glVertex2d( -1.0 , 0.0 );
    
    glEnd();
    
    // 陰影を無視して文字に着色したので、陰影処理を再度ON
    glEnable(GL_LIGHTING);
}

//文字の表示
void Monitor::String(Vector3D p, char *string)
{
    glPushAttrib(GL_ENABLE_BIT);
    glDisable(GL_LIGHTING);
    glColor3d( color[R], color[G], color[B]);
    glRasterPos3f(p.get_x(), p.get_y(),0.0);
    while (*string) {
        glutBitmapCharacter(GLUT_BITMAP_9_BY_15, *string++);
    }
    glPopAttrib();
    
}
