# Supplementary material for: Flexible Coordination of Flexible Limbs: Decentralized Control Scheme for Inter- and Intra-Limb Coordination in Brittle Stars' Locomotion
Source: Front Neurorobot. 2019 Dec 13;13:104. doi: 10.3389/fnbot.2019.00104 (PMC6923253; doi:10.3389/fnbot.2019.00104)
Supplement: Data Sheet 1 — Simulation source code. It is written in C++. “Monitor.cpp” and “Monitor.hpp” were mainly written by Dr. Masahiro Shimizu of Osaka University. [file Data_Sheet_1.ZIP › ophiuroid/MassPoint3D.hpp]

//
//  MassPoint3D.h
//  interlim
//
//  Created by TatsuyaOno on 2014/09/04.
//  Copyright (c) 2014年 TatsuyaOno. All rights reserved.
//

#ifndef __interlim__MassPoint3D__
#define __interlim__MassPoint3D__

#include "Vector3D.hpp"
#define MY_MAX(x,y) ( (x) > (y) ? (x) : (y))
#define MY_MIN(x,y) ( (x) < (y) ? (x) : (y))


class MassPoint3D{
    
public:
    //フレンド関数（オペレーター）
    friend MassPoint3D operator* (const double &val, const MassPoint3D &point);
    
    //コンストラクタ
    MassPoint3D(void)
    :mass(0.0),
    g_force(0.0),
    floor_reaction(0.0),
    position(0.0, 0.0, 0.0),
    velocity(0.0, 0.0, 0.0),
    force_all(0.0, 0.0, 0.0),
    linear_s_d(0.0, 0.0, 0.0),
    helical_s_d(0.0, 0.0, 0.0),
    coulomb_fric(0.0, 0.0, 0.0),
    viscous_fric(0.0, 0.0, 0.0),
    object_react(0.0,0.0,0.0),
    object_fric(0.0,0.0,0.0),
    z_torque(0.0),
    theta_bar_dot(0.0),
    phi_bar_dot(0.0),
    theta_bar(0.0),
    phi_bar(0.0)
    {};
    
    MassPoint3D(const MassPoint3D &point)
    :mass(point.mass),
    g_force(point.g_force),
    floor_reaction(point.floor_reaction),
    position(point.position),
    velocity(point.velocity),
    force_all(point.force_all),
    linear_s_d(point.linear_s_d),
    helical_s_d(point.helical_s_d),
    coulomb_fric(point.coulomb_fric),
    viscous_fric(point.viscous_fric),
    object_react(point.object_react),
    object_fric(point.object_fric),
    z_torque(point.z_torque),
    theta_bar_dot(point.theta_bar_dot),
    phi_bar_dot(point.phi_bar_dot),
    theta_bar(point.theta_bar),
    phi_bar(point.phi_bar)
    {};
    
    //デストラクタ
    ~MassPoint3D(){};
    
    /*===============================計算関数========================================*/
    /*------------------------------------------*/
    // ＜直動バネ 3D＞
    // point  : 対になる質点
    // l_bar  : 自然長（RTSのときはココを変化させる）
    // l_k    : バネ定数
    // l_c    : 減衰係数
    /*------------------------------------------*/
    void cal_linear_s_d( MassPoint3D &point, const double &l_bar, const double &l_k, const double &l_c);
    
    /*------------------------------------------------------------*/
    // ＜巻きバネ 2D＞
    // vec1とvec2で張る平面に投影したもの
    // 左回りを正とする．
    // point1,3  : 対になる質点(自身は中間：1→自身→3)
    //              1→2ベクトルを基準に角度の正負を設定(左方向正)
    // theta_bar : 自然角（１直線上に並ぶ時を0とする）[rad]
    // h_k       : バネ定数
    // h_c       : 減衰係数
    // vec_x,vec_y : 投影する正規直交基底(vec_x→vec_yが左回転になるようにする)
    /*-------------------------------------------------------------*/
    void cal_helical_s_d_xy( MassPoint3D &point1, MassPoint3D &point3, const double &theta_bar, const double &h_k, const double &h_c, double &torque, double &deg, double &vel);
    void cal_helical_s_d_xy( MassPoint3D &point1, MassPoint3D &point3, const double &theta_bar, const double &h_k, const double &h_c,  const Vector3D &vec_x, const Vector3D &vec_y);
    
    /*---------------------------------------*/
    // ＜クーロン摩擦＞ :異方も選択可能
    // 床反力情報が必要（床反力計算後に使用すること）
    // #重ね合わせなし
    // 自身に関して計算される．
    // t_direction : 接線方向ベクトル（長さ任意）
    // myu_t       : 接線方向の摩擦係数
    // myu_n       : 法線方向の摩擦係数
    // myu         : 全方位の摩擦係数
    /*----------------------------------------*/
    void cal_coulomb_fric( const double &myu, const double &gamma);
    void cal_coulomb_fric_ani( const double &myuR, const double &myuL, const double &myuF, const double &myuB, const double &gamma, const Vector3D &axial);
    
    /*--------------------------------*/
    // ＜粘性摩擦＞ *シンプルなのでinline化
    // #重ね合わせなし
    // 自身に関して計算される．
    //vis_c : 粘性摩擦係数
    /*--------------------------------*/
    void cal_viscous_fric( const double &vis_c );
    
    /*--------------------------------*/
    // ＜重力＞ *シンプルなのでinline化
    // #重ね合わせなし
    // 自身に関して計算される．
    /*--------------------------------*/
    void cal_g_force( const double &g );
    
    /*----------------------*/
    // ＜床反力＞
    // #重ね合わせなし
    // 自身に関して計算される．
    // k_z : 床のバネ定数
    // c_z : 床の粘性係数
    //
    //[cal_floor_reaction_hard]
    // 沈まない床の実装（k1のときのみ利用）
    //[cal_floor_reaction_hard_sub]
    //k1以外のときに利用
    /*-----------------------*/
    void cal_floor_reaction( const double &k_z, const double &c_z );
    
    
    /*-------------------------------*/
    // ＜とっかかりからうける力＞
    //object_position : ペグの位置（中心）
    //object_radius   : ペグの半径
    //object_myu      : ペグの摩擦係数
    /*-------------------------------*/
    void cal_object(const Vector3D &object_position, const double &object_radius, const double &object_myu, const double &object_k, const double &object_c);
    
    /*-------------------------------*/
    // ＜z方向のバネ＞
    //mp_pro    :盤側の一つ手前質点
    //mp_dis    :盤と反対側ひとつ奥
    /*-------------------------------*/
    void cal_torque_z_3D(MassPoint3D &mp_pro, MassPoint3D &mp_dis, const double theta_bar, const double &k_z, const double &c_z, double &torque, double &deg, double &vel);
    void cal_torque_z(MassPoint3D &mp_pro, MassPoint3D &mp_dis, const double theta_bar,const double &k_z, const double &c_z, double &torque, double &deg, double &vel);
    void cal_torque_z(MassPoint3D &mp_pro, MassPoint3D &mp_dis, const double &l_dis, const double &l_pro,const double theta_bar, const double &k_z, const double &c_z, double &torque, double &deg, double &vel);
    
    /*-------------------------------*/
    // ＜z方向のバネ(盤固定用：蝶番のイメージ)＞
    //
    // k_z       : バネ定数
    //          this
    //           /\
    //          /  \
    //         /    \
    // mp_z_l /______\ mp_z_k
    //        \      /
    //         \    /
    //          \  /
    //           \/
    //          mp_z_j
    /*-------------------------------*/
    void cal_torque_z_body(MassPoint3D &mp_z_j, MassPoint3D &mp_z_l, MassPoint3D &mp_z_k, const double &k_z, const double &l_body_in);
    
    /*-----------------------*/
    // ＜すべての力の和を求める＞
    /*-----------------------*/
    void cal_force_all(void);
    
    /*==============================入出力関数========================================*/
    void set_mass           (const double   &val) { this->mass             = val; };
    void set_g_force        (const double   &val) { this->g_force          = val; };
    void set_floor_reaction (const double   &val) { this->floor_reaction   = val; };
    void set_position       (const Vector3D &vec) { this->position         = vec; };
    void set_velocity       (const Vector3D &vec) { this->velocity         = vec; };
    void set_force_all      (const Vector3D &vec) { this->force_all        = vec; };
    void set_linear_s_d     (const Vector3D &vec) { this->linear_s_d       = vec; };
    void set_helical_s_d    (const Vector3D &vec) { this->helical_s_d      = vec; };
    void set_coulomb_fric   (const Vector3D &vec) { this->coulomb_fric     = vec; };
    void set_viscous_fric   (const Vector3D &vec) { this->viscous_fric     = vec; };
    void set_object_react   (const Vector3D &vec) { this->object_react     = vec; };
    void set_object_fric    (const Vector3D &vec) { this->object_fric      = vec; };
    void set_z_torque       (const double   &val) { this->z_torque         = val; };
    void set_theta_bar_dot  (const double   &val) { this->theta_bar_dot    = val; };
    void set_phi_bar_dot    (const double   &val) { this->phi_bar_dot      = val; };
    void set_theta_bar      (const double   &val) { this->theta_bar        = val; };
    void set_phi_bar        (const double   &val) { this->phi_bar          = val; };
    
    double   get_mass           (void)const { return this->mass;            };
    double   get_g_force        (void)const { return this->g_force;         };
    double   get_floor_reaction (void)const { return this->floor_reaction;  };
    Vector3D get_position       (void)const { return this->position;        };
    Vector3D get_velocity       (void)const { return this->velocity;        };
    Vector3D get_force_all      (void)const { return this->force_all;       };
    Vector3D get_linear_s_d     (void)const { return this->linear_s_d;      };
    Vector3D get_helical_s_d    (void)const { return this->helical_s_d;     };
    Vector3D get_coulomb_fric   (void)const { return this->coulomb_fric;    };
    Vector3D get_viscous_fric   (void)const { return this->viscous_fric;    };
    Vector3D get_object_react   (void)const { return this->object_react;    };
    Vector3D get_object_fric    (void)const { return this->object_fric;     };
    double   get_z_torque       (void)const { return this->z_torque;        };
    double   get_theta_bar_dot  (void)const { return this->theta_bar_dot;   };
    double   get_phi_bar_dot    (void)const { return this->phi_bar_dot;     };
    double   get_theta_bar      (void)const { return this->theta_bar;       };
    double   get_phi_bar        (void)const { return this->phi_bar;         };
    
    void add_mass           (const double   &val) { this->mass             += val; };
    void add_g_force        (const double   &val) { this->g_force          += val; };
    void add_floor_reaction (const double   &val) { this->floor_reaction   += val; };
    void add_position       (const Vector3D &vec) { this->position         += vec; };
    void add_velocity       (const Vector3D &vec) { this->velocity         += vec; };
    void add_force_all      (const Vector3D &vec) { this->force_all        += vec; };
    void add_linear_s_d     (const Vector3D &vec) { this->linear_s_d       += vec; };
    void add_helical_s_d    (const Vector3D &vec) { this->helical_s_d      += vec; };
    void add_coulomb_fric   (const Vector3D &vec) { this->coulomb_fric     += vec; };
    void add_viscous_fric   (const Vector3D &vec) { this->viscous_fric     += vec; };
    void add_object_react   (const Vector3D &vec) { this->object_react     += vec; };
    void add_object_fric    (const Vector3D &vec) { this->object_fric      += vec; };
    void add_z_torque       (const double   &val) { this->z_torque         += val; };
    void add_theta_bar_dot  (const double   &val) { this->theta_bar_dot    += val; };
    void add_phi_bar_dot    (const double   &val) { this->phi_bar_dot      += val; };
    void add_theta_bar      (const double   &val) { this->theta_bar        += val; };
    void add_phi_bar        (const double   &val) { this->phi_bar          += val; };
    
    /*==============================オペレーター========================================*/
    MassPoint3D  operator+  (const MassPoint3D &point) const;
    MassPoint3D  operator-  (const MassPoint3D &point) const;
    MassPoint3D  operator*  (const double      &val  ) const;
    MassPoint3D  operator/  (const double      &val  ) const;
    MassPoint3D& operator=  (const MassPoint3D &point);
    MassPoint3D& operator+= (const MassPoint3D &point);
    
private:
    double      mass;                       //質量
    double      g_force;                    //重力
    double      floor_reaction;             //床反力
    Vector3D    position;                   //位置
    Vector3D    velocity;                   //速度
    Vector3D    force_all;                  //力の和
    Vector3D    linear_s_d;                 //直動バネ・ダンパ
    Vector3D    helical_s_d;                //巻バネ・ダンパ
    Vector3D    coulomb_fric;               //クーロン摩擦力
    Vector3D    viscous_fric;               //粘性摩擦力
    Vector3D    object_react;               //とっかかりからの反力
    Vector3D    object_fric;                //とっかかりからの摩擦力
    
    double z_torque;
    
    double theta_bar_dot;
    double phi_bar_dot;
    double theta_bar;
    double phi_bar;
    
};


/*====================================inline関数実装部================================*/
//オペレーター
inline MassPoint3D MassPoint3D::operator+ (const MassPoint3D &point) const{
    MassPoint3D temp;
    temp.mass           = this->mass            +   point.mass;
    temp.g_force        = this->g_force         +   point.g_force;
    temp.floor_reaction = this->floor_reaction  +   point.floor_reaction;
    temp.position       = this->position        +   point.position;
    temp.velocity       = this->velocity        +   point.velocity;
    temp.force_all      = this->force_all       +   point.force_all;
    temp.linear_s_d     = this->linear_s_d      +   point.linear_s_d;
    temp.helical_s_d    = this->helical_s_d     +   point.helical_s_d;
    temp.coulomb_fric   = this->coulomb_fric    +   point.coulomb_fric;
    temp.viscous_fric   = this->viscous_fric    +   point.viscous_fric;
    temp.object_react   = this->object_react    +   point.object_react;
    temp.object_fric    = this->object_fric     +   point.object_fric;
    temp.z_torque       = this->z_torque        +   point.z_torque;
    temp.theta_bar_dot  = this->theta_bar_dot   +   point.theta_bar_dot;
    temp.theta_bar      = this->theta_bar       +   point.theta_bar;
    temp.phi_bar_dot    = this->phi_bar_dot     +   point.phi_bar_dot;
    temp.phi_bar        = this->phi_bar         +   point.phi_bar;
    return temp;
}

inline MassPoint3D MassPoint3D::operator- (const MassPoint3D &point) const{
    MassPoint3D temp;
    temp.mass           = this->mass            -   point.mass;
    temp.g_force        = this->g_force         -   point.g_force;
    temp.floor_reaction = this->floor_reaction  -   point.floor_reaction;
    temp.position       = this->position        -   point.position;
    temp.velocity       = this->velocity        -   point.velocity;
    temp.force_all      = this->force_all       -   point.force_all;
    temp.linear_s_d     = this->linear_s_d      -   point.linear_s_d;
    temp.helical_s_d    = this->helical_s_d     -   point.helical_s_d;
    temp.coulomb_fric   = this->coulomb_fric    -   point.coulomb_fric;
    temp.viscous_fric   = this->viscous_fric    -   point.viscous_fric;
    temp.object_react   = this->object_react    -   point.object_react;
    temp.object_fric    = this->object_fric     -   point.object_fric;
    temp.z_torque       = this->z_torque        -   point.z_torque;
    temp.theta_bar_dot  = this->theta_bar_dot   -   point.theta_bar_dot;
    temp.theta_bar      = this->theta_bar       -   point.theta_bar;
    temp.phi_bar_dot    = this->phi_bar_dot     -   point.phi_bar_dot;
    temp.phi_bar        = this->phi_bar         -   point.phi_bar;
    return temp;
}

inline MassPoint3D MassPoint3D::operator* (const double &val) const{
    MassPoint3D temp;
    temp.mass           = this->mass            *   val;
    temp.g_force        = this->g_force         *   val;
    temp.floor_reaction = this->floor_reaction  *   val;
    temp.position       = this->position        *   val;
    temp.velocity       = this->velocity        *   val;
    temp.force_all      = this->force_all       *   val;
    temp.linear_s_d     = this->linear_s_d      *   val;
    temp.helical_s_d    = this->helical_s_d     *   val;
    temp.coulomb_fric   = this->coulomb_fric    *   val;
    temp.viscous_fric   = this->viscous_fric    *   val;
    temp.object_react   = this->object_react    *   val;
    temp.object_fric    = this->object_fric     *   val;
    temp.z_torque       = this->z_torque        *   val;
    temp.theta_bar_dot  = this->theta_bar_dot   *   val;
    temp.theta_bar      = this->theta_bar       *   val;
    temp.phi_bar_dot    = this->phi_bar_dot     *   val;
    temp.phi_bar        = this->phi_bar         *   val;
    return temp;
}

inline MassPoint3D MassPoint3D::operator/ (const double &val) const{
    MassPoint3D temp;
    temp.mass           = this->mass            /   val;
    temp.g_force        = this->g_force         /   val;
    temp.floor_reaction = this->floor_reaction  /   val;
    temp.position       = this->position        /   val;
    temp.velocity       = this->velocity        /   val;
    temp.force_all      = this->force_all       /   val;
    temp.linear_s_d     = this->linear_s_d      /   val;
    temp.helical_s_d    = this->helical_s_d     /   val;
    temp.coulomb_fric   = this->coulomb_fric    /   val;
    temp.viscous_fric   = this->viscous_fric    /   val;
    temp.object_react   = this->object_react    /   val;
    temp.object_fric    = this->object_fric     /   val;
    temp.z_torque       = this->z_torque        /   val;
    temp.theta_bar_dot  = this->theta_bar_dot   /   val;
    temp.theta_bar      = this->theta_bar       /   val;
    temp.phi_bar_dot    = this->phi_bar_dot     /   val;
    temp.phi_bar        = this->phi_bar         /   val;
    return temp;
}

inline MassPoint3D& MassPoint3D::operator= (const MassPoint3D &point){
    this->mass            = point.mass;
    this->g_force         = point.g_force;
    this->floor_reaction  = point.floor_reaction;
    this->position        = point.position;
    this->velocity        = point.velocity;
    this->force_all       = point.force_all;
    this->linear_s_d      = point.linear_s_d;
    this->helical_s_d     = point.helical_s_d;
    this->coulomb_fric    = point.coulomb_fric;
    this->viscous_fric    = point.viscous_fric;
    this->object_react    = point.object_react;
    this->object_fric     = point.object_fric;
    this->z_torque        = point.z_torque;
    this->theta_bar_dot   = point.theta_bar_dot;
    this->theta_bar       = point.theta_bar;
    this->phi_bar_dot     = point.phi_bar_dot;
    this->phi_bar         = point.phi_bar;
    return *this;
}

inline MassPoint3D& MassPoint3D::operator+= (const MassPoint3D &point){
    this->mass            += point.mass;
    this->g_force         += point.g_force;
    this->floor_reaction  += point.floor_reaction;
    this->position        += point.position;
    this->velocity        += point.velocity;
    this->force_all       += point.force_all;
    this->linear_s_d      += point.linear_s_d;
    this->helical_s_d     += point.helical_s_d;
    this->coulomb_fric    += point.coulomb_fric;
    this->viscous_fric    += point.viscous_fric;
    this->object_react    += point.object_react;
    this->object_fric     += point.object_fric;
    this->z_torque        += point.z_torque;
    this->theta_bar_dot   += point.theta_bar_dot;
    this->theta_bar       += point.theta_bar;
    this->phi_bar_dot     += point.phi_bar_dot;
    this->phi_bar         += point.phi_bar;
    return *this;
}

//力計算
//粘性摩擦
inline void MassPoint3D::cal_viscous_fric( const double &vis_c ){
    this->set_viscous_fric(-vis_c * this->velocity);  //重ね合わせではないのでaddを使用しない．
}

//重力
inline void MassPoint3D::cal_g_force( const double &g ){
    this->set_g_force(-this->get_mass()* g);
}

#endif
