# Supplementary material for: Flexible Coordination of Flexible Limbs: Decentralized Control Scheme for Inter- and Intra-Limb Coordination in Brittle Stars' Locomotion
Source: Front Neurorobot. 2019 Dec 13;13:104. doi: 10.3389/fnbot.2019.00104 (PMC6923253; doi:10.3389/fnbot.2019.00104)
Supplement: Data Sheet 1 — Simulation source code. It is written in C++. “Monitor.cpp” and “Monitor.hpp” were mainly written by Dr. Masahiro Shimizu of Osaka University. [file Data_Sheet_1.ZIP › ophiuroid/Vector3D.cpp]

//
//  Vector3D.cpp
//  interlim
//
//  Created by TatsuyaOno on 2014/09/04.
//  Copyright (c) 2014年 TatsuyaOno. All rights reserved.
//

#include "Vector3D.hpp"


/*現状不要*/
