# Supplementary material for: Flexible Coordination of Flexible Limbs: Decentralized Control Scheme for Inter- and Intra-Limb Coordination in Brittle Stars' Locomotion
Source: Front Neurorobot. 2019 Dec 13;13:104. doi: 10.3389/fnbot.2019.00104 (PMC6923253; doi:10.3389/fnbot.2019.00104)
Supplement: Data Sheet 1 — Simulation source code. It is written in C++. “Monitor.cpp” and “Monitor.hpp” were mainly written by Dr. Masahiro Shimizu of Osaka University. [file Data_Sheet_1.ZIP › ophiuroid/Monitor.hpp]

#ifndef _MONITOR_HPP
#define _MONITOR_HPP


#define N_SLICES 100     //円の描画精度に起因する

//三角関数の事前定義（高速化のため）
const double inv_pix3 = 3.0 / M_PI ;
const double pixinv_3 = M_PI / 3.0 ;
const double inv_pix2 = 2.0 / M_PI ;
const double pixinv_2 = M_PI / 2.0 ;
const double PI2      = M_PI * 2.0;
const double RadToDeg = 0.01753;          // 1度に対するラジアン


class Monitor {
public:
    //コンストラクタ
    Monitor();
    
    //デストラクタ
    ~Monitor();
    
    /////////////////////列挙体//////////////////////
    //・軸定義
    enum AxisID{X, Y, Z};
    
    //・色定義
    enum RgbID{R, G, B};
    
    //・マウスボタン動作定義
    enum MouseButtonState{ButtonUp, LeftButtonDown, MiddleButtonDown, RightButtonDown};
    
    //・マウス動作定義
    enum MouseDragMode{InventorViewMode, PilotViewMode, End};
    
    
    /////////////////////入力関数//////////////////////
    void SetPPMName         ( char *ppm_name );
    
    void SetLength          ( double length );
    void SetCenter          ( double addx , double addy );
    void SetZoom            ( double zoom );
    void SetWindowSize      ( int x , int y );
    void SetColor           ( double r , double g , double b );
    
    void SetViewTranslateX  ( double view_translate_x );
    void SetViewTranslateY  ( double view_translate_y );
    void SetViewTranslateZ  ( double view_translate_z );
    
    void SetViewRotateX     ( double view_rotate_x );
    void SetViewRotateY     ( double view_rotate_y );
    void SetViewRotateZ     ( double view_rotate_z );
    
    void SetViewPilotX      ( double view_pilot_x );
    void SetViewPilotY      ( double view_pilot_y );
    void SetViewPilotZ      ( double view_pilot_z );
    
    void SetViewYaw         ( double view_yaw   );
    void SetViewPitch       ( double view_pitch );
    void SetViewRoll        ( double view_roll  );
    
    void SetViewAccelDirection  ( double accel_direction );
    void SetViewPilotAccel      ( double pilot_accel     );
    void SetViewThetaGlider     ( double theta_glider    );
    void SetViewVGlider         ( double V_glider        );
    
    void SetMouseButtonState    ( int mouse_button_state   );
    void SetMousePoint          ( int mouse_x, int mouse_y );
    void SetMouseDragMode       ( int mouse_drag_mode      );
    
    /////////////////////出力関数//////////////////////
    int    GetWindowSize        ( int axis_id );
    
    double GetViewTranslateX    ( void );
    double GetViewTranslateY    ( void );
    double GetViewTranslateZ    ( void );
    
    double GetViewRotateX       ( void );
    double GetViewRotateY       ( void );
    double GetViewRotateZ       ( void );
    
    double GetViewPilotX  ( void );
    double GetViewPilotY  ( void );
    double GetViewPilotZ  ( void );
    
    double GetViewYaw   ( void );
    double GetViewPitch ( void );
    double GetViewRoll  ( void );
    
    double GetViewAccelDirection    ( void );
    double GetViewPilotAccel        ( void );
    double GetViewThetaGlider       ( void );
    double GetViewVGlider           ( void );
    
    int    GetMouseButtonState  ( void );
    int    GetMouseDragMode     ( void );
    double GetMousePoint        ( int axis_id );
    
    void ShowMousePosition      ( int x_screen, int y_screen );
    
    void SavePPMData    ( void );
    
    /////////////////////計算関数//////////////////////
    void AddViewTranslateX  ( double view_translate_x );
    void AddViewTranslateY  ( double view_translate_y );
    void AddViewTranslateZ  ( double view_translate_z );
    
    void AddViewRotateX ( double view_rotate_x );
    void AddViewRotateY ( double view_rotate_y );
    void AddViewRotateZ ( double view_rotate_z );
    
    void AddViewPilotX  ( double view_pilot_x );
    void AddViewPilotY  ( double view_pilot_y );
    void AddViewPilotZ  ( double view_pilot_z );
    
    void AddViewYaw     ( double view_yaw   );
    void AddViewPitch   ( double view_pitch );
    void AddViewRoll    ( double view_roll  );
    
    void AddViewEZ  ( double ez );
    
    /////////////////////3D視点位置関数//////////////////////
    void ToggleMouseDragMode    ( void );
    void   InventorView         ( float LeftDragX, float LeftDragY, float MiddleDragX, float MiddleDragY, float RightDragY );
    void   PilotView            ( float x, float y, float z, float heading, float pitch, float roll );
    double PilotViewVelocity    ( void );
    void   PilotViewGlider      ( int time_step_glider );
    
    /////////////////////3D物体描画関数//////////////////////
    void DrawStrokeString ( GLfloat x, GLfloat y, GLfloat z, float scale, char *string, const GLfloat *color );
    void DrawBitmapString ( GLfloat x, GLfloat y, GLfloat z, void  *font, char *string, const GLfloat *color );
    
    void DrawLight          ( double x, double y, double z, double radius, const GLfloat *color );
    void DrawFlatGround     ( GLfloat *line_color, GLfloat *surface_color );
    void DrawSquareFriction ( double start_x, double start_y, double width, double height );
    
    //頂点を設定
    void DesignVertex   ( double x , double y, double z );
    
    //線の始点，終点を設定
    void DesignLine     ( double xi ,double yi, double zi ,double xj ,double yj, double zj );
    
    //直線，矢印の描画関数
    void DrawLine   ( double xi, double yi, double zi, double xj, double yj, double zj);
    void DrawLine   ( const Vector3D& V1, const Vector3D& V2);                               //V1からV2までの線の描画
    void DrawLine   ( const Vector3D& V1, const Vector3D& V2, const double& radius);
    void DrawLine   ( const MassPoint3D& mp1,const MassPoint3D& mp2,const double& radius);
    void DrawLine(const MassPoint3D& mp1, const MassPoint3D& mp2, const double& radius, const GLfloat *t_color,  const GLfloat &LineWidth);
    
    void DrawLine2  ( const Vector3D& V1, const Vector3D& V2 );                               //V1始点で，V2方向への線の描画
    void DrawArrow  ( const Vector3D& V1, const Vector3D& V2, const GLfloat *t_color, const double &scale);
    
    //円柱の描画関数
    void DesignCylinder ( double radius, double height, int sides );
    void DrawCylinder   ( double x, double y, double z, double radius, double height, int sides, const GLfloat *color );
    void DrawCylinder   ( const Vector3D& r1, double radius, double height, int sides, const GLfloat *color );
    void DrawCylinder   ( double x, double y, double z, double theta_x, double theta_y, double theta_z, double radius, double height, int sides, const GLfloat *color);
    
    //球の描画関数
    void DrawSphere ( double x, double y, double z,  double radius, const GLfloat *color );
    void DrawSphere ( const Vector3D& V1,     const double& radius, const GLfloat *color );
    void DrawSphere ( const MassPoint3D& mp1, const double& radius, const GLfloat *color );
    
    //直方体の描画関数
    void DrawCube   ( double x, double y, double z, double size, const GLfloat *color );
    
    //ティーポットの描画関数
    void DrawTeapot ( double x, double y, double z, double size, const GLfloat *color );
    
    
    /////////////////////2D物体描画関数//////////////////////
    void Design2DVertex ( double x , double y );
    void Design2DDisc   ( double x , double y , double radius );
    void Draw2DDisc     ( double x , double y , double radius );
    void Design2DLine   ( double xi , double yi , double xj , double yj );
    void Draw2DLine     ( double xi , double yi , double xj , double yj );
    void Design2DRectangle  ( double x1 , double y1 , double x2 , double y2 );
    void Draw2DRectangle    ( double x1 , double y1 , double x2 , double y2 );
    void Draw2DCenterLine   ( void );
    void String         ( Vector3D p, char *string);
    
private:
    
    int    window_size[3];    // windowのサイズ
    double WindowAspectRatio; // windowのアスペクト比
    double color[3];          // color[3] = {R, G, B} による色のRGB指定
    double length;            // 基準長さ *画面の拡大等に使う
    double inv_length;        // 1 / length  ←単位長さの逆数
    
    double X_Center;          // 中心のX座標
    double Y_Center;          // 中心のY座標
    double Z_Center;          // 中心のZ座標
    
    double view_translate_x;  // glTranslated()用の変数
    double view_translate_y;  // glTranslated()用の変数
    double view_translate_z;  // glTranslated()用の変数
    
    double view_rotate_x;     // glRotated()用の変数
    double view_rotate_y;     // glRotated()用の変数
    double view_rotate_z;     // glRotated()用の変数
    
    double view_pilot_x;      // PilotView()用の変数
    double view_pilot_y;      // PilotView()用の変数
    double view_pilot_z;      // PilotView()用の変数
    double view_yaw;          // PilotView()用の変数
    double view_pitch;        // PilotView()用の変数
    double view_roll;         // PilotView()用の変数
    double pilot_accel;       // PilotView()用の変数
    double accel_direction;   // PilotView()用の変数
    
    double ex, ey, ez;
    double Vx, Vz;
    double r_glider;
    double V_glider;
    double theta_glider;
    
    int    mouse_button_state;      // マウスのボタンの状態
    //      0 : Up
    //      1 : LeftButtonDown
    //      2 : MiddleButtonDown
    //      3 : RightButtonDown
    int    mouse_drag_mode;         // マウスドラッグ時のビューイング変換モード
    double mouse_point[3];          // 画面上のマウスポイント(正規化デバイス座標系)
    
    int    count;                   // PPMファイルナンバのカウント用変数
    char   ppm_name[256];
    
    double *cos_mod;
    double *sin_mod;
};

#endif
