# Supplementary material for: Flexible Coordination of Flexible Limbs: Decentralized Control Scheme for Inter- and Intra-Limb Coordination in Brittle Stars' Locomotion
Source: Front Neurorobot. 2019 Dec 13;13:104. doi: 10.3389/fnbot.2019.00104 (PMC6923253; doi:10.3389/fnbot.2019.00104)
Supplement: Data Sheet 1 — Simulation source code. It is written in C++. “Monitor.cpp” and “Monitor.hpp” were mainly written by Dr. Masahiro Shimizu of Osaka University. [file Data_Sheet_1.ZIP › ophiuroid/MassPoint3D.cpp]

//
//  MassPoint3D.cpp
//  interlim
//
//  Created by TatsuyaOno on 2014/09/04.
//  Copyright (c) 2014年 TatsuyaOno. All rights reserved.
//

#include "MassPoint3D.hpp"
#include <iostream>
#include <cmath>

#define MAX(x,y) (x > y ? x : y)

//オペレーター（フレンド関数）
MassPoint3D operator* (const double &val, const MassPoint3D &point){
    return ( point * val );
}

//====計算関数===============================================================================================================//
//直動線形バネ(3D)
void MassPoint3D::cal_linear_s_d( MassPoint3D &point, const double &l_bar, const double &l_k, const double &l_c){
    
    Vector3D d_r(point.get_position() - this->position);   // 自分を基準とし，相対位置を算出
    Vector3D d_v(point.get_velocity() - this->velocity);   // 自分を基準とし，相対速度を算出
    
    //バネとダンパの力を計算
    double tmp(l_bar - d_r.get_abs()); //変位を取得
    Vector3D force( (l_c * (d_v * d_r.get_unit()) - l_k * (tmp)) * d_r.get_unit() );
    
    //力を加える（相互作用も考慮）
    this->add_linear_s_d( force);   //作用
    point.add_linear_s_d(-force);   //反作用
}


//巻きバネ
void MassPoint3D::cal_helical_s_d_xy( MassPoint3D &point1, MassPoint3D &point3, const double &theta_bar, const double &h_k, const double &h_c, double &torque, double &deg, double &vel){
    
    Vector3D x_axis(1.0, 0.0, 0.0), y_axis(0.0, 1.0, 0.0);  //投影する面の２軸を定義(vec_xをx軸，vec_yをy軸とかんがえる）
    
    // 相対位置ベクトル算出（自身が基準）
    Vector3D dr_1_2( point1.get_position() - this->position );
    Vector3D dr_3_2( point3.get_position() - this->position );
    
    // Z成分は無視
    dr_1_2.set_z(0.0);
    dr_3_2.set_z(0.0);
    
    // 相対速度ベクトル算出（自身が基準）
    Vector3D dv_1_2( point1.get_velocity() - this->velocity );
    Vector3D dv_3_2( point3.get_velocity() - this->velocity );
    
    // Z成分は無視
    dv_1_2.set_z(0.0);
    dv_3_2.set_z(0.0);
    
    //2質点間のxy平面上に投影した時の角度
    Vector3D dr_2_1(-dr_1_2.get_x(), -dr_1_2.get_y(), 0.0);
    double theta = dr_2_1.get_angle(dr_3_2, x_axis, y_axis);   //直線上に並ぶときに発散しないようにするために １→２ベクトルに変更(1_2ベクトルを基準に3_2が左にあると正)
    deg = theta;
    
    
    //平面上での単位法線ベクトルの算出
    Vector3D n_1(dr_2_1.get_normal(x_axis, y_axis));        //質点1の法線ベクトル
    Vector3D n_3(dr_3_2.get_normal(x_axis, y_axis));        //質点2の法線ベクトル
    
    //バネ要素の計算
    torque = (-h_k * (theta - theta_bar));
    Vector3D f_k1( ((-h_k * (theta - theta_bar)) / dr_2_1.get_abs()) * n_1);
    Vector3D f_k3( ((-h_k * (theta - theta_bar)) / dr_3_2.get_abs()) * n_3);
    
    //ダンパ要素
    double theta_dot = ( (dv_1_2 * n_1) / dr_2_1.get_abs() ) + ( (dv_3_2 * n_3) / dr_3_2.get_abs());
    Vector3D f_v1 = -( h_c * theta_dot / dr_2_1.get_abs() ) * n_1;
    Vector3D f_v3 = -( h_c * theta_dot / dr_3_2.get_abs() ) * n_3;
    vel = theta_dot;
    
    //合力の計算
    Vector3D force_1(f_k1+f_v1);
    Vector3D force_2(f_k3+f_v3);
    //point1に関して//
    point1.add_helical_s_d(force_1);
    
    //point3に関して//
    point3.add_helical_s_d(force_2);
    
    //point2に関して//
    this->add_helical_s_d(-force_1 - force_2);  //反作用
}

void MassPoint3D::cal_helical_s_d_xy( MassPoint3D &point1, MassPoint3D &point3, const double &theta_bar, const double &h_k, const double &h_c, const Vector3D &vec_x, const Vector3D &vec_y){
    double torque, deg, vel;
    MassPoint3D::cal_helical_s_d_xy(point1, point3, theta_bar, h_k, h_c, torque, deg, vel);
}


//クーロン摩擦
void MassPoint3D::cal_coulomb_fric( const double &myu, const double &gamma){
    Vector3D x_axis(1.0, 0.0, 0.0), y_axis(0.0, 1.0, 0.0);    //x軸，y軸
    
    Vector3D velocity_xy(this->velocity);   //xy平面での速度を考える．
    velocity_xy.set_z(0.0);
    
    if (velocity_xy.get_abs() == 0) {   //get_unitのゼロ割防止
        Vector3D zero(0.00, 0.00, 0.00);
        this->set_coulomb_fric(zero);
    }else{
        Vector3D temp( -myu * this->floor_reaction * (tanh( gamma * velocity_xy.get_abs())) * velocity_xy.get_unit());
        this->set_coulomb_fric(temp);
    }
}

//クーロン摩擦異方性あり
//      axial   myuF
//      ^       ^
//      |       |   |
//                  ∨
//                  myuB
//      <-side
//      ->myuL
//      <-myuR
//

void MassPoint3D::cal_coulomb_fric_ani( const double &myuR, const double &myuL, const double &myuF, const double &myuB, const double &gamma, const Vector3D &axial){
    Vector3D x_axis(1.0, 0.0, 0.0), y_axis(0.0, 1.0, 0.0);    //x軸，y軸
    
    Vector3D velocity_xy(this->velocity);   //xy平面での速度を考える．
    velocity_xy.set_z(0.0);
    
    if (velocity_xy.get_abs() == 0) {   //get_unitのゼロ割防止
        Vector3D zero(0.00, 0.00, 0.00);
        this->set_coulomb_fric(zero);
    }else{
        Vector3D temp( -myuF * this->floor_reaction * (tanh( gamma * MY_MAX(velocity_xy * axial.get_unit() , 0.0))) * axial.get_unit());
        temp +=  -myuB * this->floor_reaction * (tanh( gamma * MY_MAX(velocity_xy * (-axial.get_unit()) , 0.0))) * (-axial.get_unit());
        temp +=  -myuR * this->floor_reaction * (tanh( gamma * MY_MAX(velocity_xy * axial.get_normal(x_axis, y_axis) , 0.0))) * axial.get_normal(x_axis, y_axis);
        temp +=  -myuL * this->floor_reaction * (tanh( gamma * MY_MAX(velocity_xy * (-axial.get_normal(x_axis, y_axis)) , 0.0))) * (-axial.get_normal(x_axis, y_axis));
        this->set_coulomb_fric(temp);
    }
}


//床反力
void MassPoint3D::cal_floor_reaction( const double &k_z, const double &c_z ){
    if(this->position.get_z() >= 0) {    //質点が浮いている時
        this->set_floor_reaction(0.0);
    }else{
        double force = -c_z * this->velocity.get_z() - k_z * this->position.get_z();
        if(force <= 0 || this->velocity.get_z() > 0) {
            this->set_floor_reaction(0.0);
        }else{
            this->set_floor_reaction(force);
        }
    }
}


//力の和を求める
void MassPoint3D::cal_force_all(void) {
    Vector3D force_z(0.0, 0.0, this->g_force + this->floor_reaction /*+ this->z_torque*/);
    this->set_force_all(this->linear_s_d + this->helical_s_d + this->coulomb_fric + this->viscous_fric + force_z + this->object_fric + this->object_react);
}

//ペグから受ける力の計算
void MassPoint3D::cal_object(const Vector3D &object_position, const double &object_radius, const double &object_myu, const double &object_k, const double &object_c){
    Vector3D distance(this->position - object_position);
    Vector3D zero(0.0, 0.0, 0.0);
    distance.set_z(0.0);
    Vector3D tempVel, x_axis(1.0, 0.0, 0.0), y_axis(0.0, 1.0, 0.0);
    
    if(distance.get_abs() <= object_radius) {    //質点がペグに接している時
        double force = -object_c * (-this->velocity * distance.get_unit()) + object_k * (distance.get_abs() - object_radius);
        if((-force) < 0.0) {
            this->add_object_react(zero);
        }else{
            this->add_object_react(distance.get_unit() * (-force));
            tempVel = (this->velocity * distance.get_normal(x_axis, y_axis))*distance.get_normal(x_axis, y_axis);
            
            if (tempVel.get_abs() == 0) {   //get_unitのゼロ割防止
                this->add_object_fric(zero);
            }else{
                Vector3D temp( -object_myu * (-force) * tanh( 0.01*tempVel.get_abs() ) * tempVel.get_unit());
                this->add_object_fric(temp);
            }
        }
    }
}

void MassPoint3D::cal_torque_z_3D(MassPoint3D &mp_pro, MassPoint3D &mp_dis, const double theta_bar, const double &k_z, const double &c_z, double &torque, double &deg, double &vel){
    const Vector3D z_axis(0.0, 0.0, 1.0);
    //distal from center
    Vector3D this2dis_pos(mp_dis.get_position() - this->get_position());    //位置
    Vector3D this2dis_vel(mp_dis.get_velocity() - this->get_velocity());    //速度
    
    //center from proximal
    Vector3D pro2this_pos(this->get_position()  - mp_pro.get_position());   //位置
    Vector3D this2pro_vel(mp_pro.get_velocity() - this->get_velocity());    //速度
    
    //get angle
    //distal
    Vector3D tmp(this2dis_pos);
    tmp.set_z(0.0);
    double dis_angle(this2dis_pos.get_angle(z_axis, tmp.get_unit(), z_axis));
    Vector3D n_dis(this2dis_pos.get_normal(tmp.get_unit(), z_axis));
    
    //proximal
    tmp = pro2this_pos;
    tmp.set_z(0.0);
    double pro_angle(pro2this_pos.get_angle(z_axis, tmp.get_unit(), z_axis));
    Vector3D n_pro(pro2this_pos.get_normal(tmp.get_unit(), z_axis));
    
    
    
    double this_angle(pro_angle - dis_angle);
    double theta_dot((this2dis_vel * n_dis)/this2dis_pos.get_abs() + (this2pro_vel * n_pro)/pro2this_pos.get_abs());
    
    
    Vector3D force_dis(((-k_z * (this_angle - theta_bar))/this2dis_pos.get_abs())*n_dis);
    Vector3D force_pro(((-k_z * (this_angle - theta_bar))/pro2this_pos.get_abs())*n_pro);
    force_dis += ((-c_z * theta_dot) * n_dis / this2dis_pos.get_abs());
    force_pro += ((-c_z * theta_dot) * n_pro / pro2this_pos.get_abs());
    
    torque = (-k_z * (this_angle - theta_bar)) + (-c_z * theta_dot);
    deg = this_angle;
    vel = theta_dot;
    
    mp_dis.add_helical_s_d(force_dis);
    mp_pro.add_helical_s_d(force_pro);
    this->add_helical_s_d(-force_dis - force_pro);
}

void MassPoint3D::cal_torque_z(MassPoint3D &mp_pro, MassPoint3D &mp_dis, const double theta_bar, const double &k_z, const double &c_z, double &torque, double &deg, double &vel){
    //distal from center
    Vector3D tmp(mp_dis.get_position() - this->get_position());
    tmp.set_z(0.0);
    double this2dis(tmp.get_abs());
    
    //center from proximal
    tmp.set_vec(this->get_position() - mp_pro.get_position());
    tmp.set_z(0.0);
    double pro2this(tmp.get_abs());
    
    double temp_r_1( (((mp_dis.get_position().get_z() - this->get_position().get_z())) / this2dis) );
    double temp_r_2( ( (this->get_position().get_z() - mp_pro.get_position().get_z()) / pro2this ) );
    double temp_r(asin(temp_r_1) - asin(temp_r_2));
    
    double temp_v_1( ((mp_dis.get_velocity().get_z() - this->get_velocity().get_z())) / this2dis);
    double temp_v_2( (this->get_velocity().get_z() - mp_pro.get_velocity().get_z()) / pro2this  );
    
    double temp_v(temp_v_1 * (1.0/sqrt(1.0-temp_r_1*temp_r_1)) - temp_v_2 * (1.0/sqrt(1.0-temp_r_2*temp_r_2)));
    
    //出力用
    deg = temp_r;
    vel = temp_v;
    
    double force1((-k_z * (temp_r - theta_bar) - c_z * (temp_v)) / this2dis);
    double force2((-k_z * (temp_r - theta_bar) - c_z * (temp_v)) / pro2this);
    mp_dis.add_z_torque(force1);
    mp_pro.add_z_torque(force2);
    this->add_z_torque(-force1 - force2);
    torque = -k_z * (temp_r - theta_bar);
}

void MassPoint3D::cal_torque_z(MassPoint3D &mp_pro, MassPoint3D &mp_dis, const double &l_dis, const double &l_pro,const double theta_bar, const double &k_z, const double &c_z, double &torque, double &deg, double &vel){
    double this2dis(l_dis);
    double pro2this(l_pro);
    
    double temp_r_1( (((mp_dis.get_position().get_z() - this->get_position().get_z())) / this2dis) );
    double temp_r_2( ( (this->get_position().get_z() - mp_pro.get_position().get_z()) / pro2this ) );
    double temp_r(asin(temp_r_1) - asin(temp_r_2));
    
    double temp_v_1( ((mp_dis.get_velocity().get_z() - this->get_velocity().get_z())) / this2dis);
    double temp_v_2( (this->get_velocity().get_z() - mp_pro.get_velocity().get_z()) / pro2this  );
    
    double temp_v(temp_v_1 * (1.0/sqrt(1.0-temp_r_1*temp_r_1)) - temp_v_2 * (1.0/sqrt(1.0-temp_r_2*temp_r_2)));
    
    //出力用
    deg = temp_r;
    vel = temp_v;
    
    double force1((-k_z * (temp_r - theta_bar) - c_z * (temp_v)) / this2dis);
    double force2((-k_z * (temp_r - theta_bar) - c_z * (temp_v)) / pro2this);
    mp_dis.add_z_torque(force1);
    mp_pro.add_z_torque(force2);
    this->add_z_torque(-force1 - force2);
    torque = -k_z * (temp_r - theta_bar);
}


void MassPoint3D::cal_torque_z_body(MassPoint3D &mp_z_j, MassPoint3D &mp_z_l, MassPoint3D &mp_z_k, const double &k_z, const double &l_body_in){
    Vector3D tmp(this->get_position() - mp_z_l.get_position());
    double l_tmp( tmp.get_abs()* sin((72.0/180.0)*M_PI));
    double z_cent(mp_z_k.get_position().get_z() + (mp_z_l.get_position().get_z() - mp_z_k.get_position().get_z()) * cos((72.0/180.0)*M_PI));
    double tau((this->get_position().get_z() + mp_z_j.get_position().get_z() - 2.0 * z_cent)/l_tmp);
    //tau = tau * tau * tau;
    tau *= -k_z;
    
    
    mp_z_j.add_z_torque(tau / l_tmp);
    mp_z_l.add_z_torque(-tau / l_tmp);
    mp_z_k.add_z_torque(-tau / l_tmp);
    this->add_z_torque(tau / l_tmp);
}
