# Supplementary material for: Flexible Coordination of Flexible Limbs: Decentralized Control Scheme for Inter- and Intra-Limb Coordination in Brittle Stars' Locomotion
Source: Front Neurorobot. 2019 Dec 13;13:104. doi: 10.3389/fnbot.2019.00104 (PMC6923253; doi:10.3389/fnbot.2019.00104)
Supplement: Data Sheet 1 — Simulation source code. It is written in C++. “Monitor.cpp” and “Monitor.hpp” were mainly written by Dr. Masahiro Shimizu of Osaka University. [file Data_Sheet_1.ZIP › ophiuroid/main.cpp]

//
//  main.cpp
//
//  Created by TatsuyaOno on 2016/09/01.
//  Copyright (c) 2014年 TatsuyaOno. All rights reserved.
//
#include "main.hpp"

int main(int argc, char *argv[])
{
    /*
    //パラメータの入力
    if (argc == 16){
        sigma_yaw               = atof(argv[1]);
        sigma_pitch             = atof(argv[2]);
        gamma_feedback          = atof(argv[3]);
        h_k_act_yaw             = atof(argv[4]);
        h_c_act_yaw             = atof(argv[5]);
        h_k_act_pitch           = atof(argv[6]);
        h_c_act_pitch           = atof(argv[7]);
        noise_yaw               = atof(argv[8]);
        noise_pitch             = atof(argv[9]);
        rand_change_interval    = atof(argv[10]);
        n_pro                   = atof(argv[11]);
        n_dis                   = atof(argv[12]);
        f_sampling_period       = atof(argv[13]);
        tau_yaw                 = atof(argv[14]);
        tau_pitch               = atof(argv[15]);
    }else if(argc == 14){
        sigma_yaw               = atof(argv[1]);
        sigma_pitch             = atof(argv[2]);
        gamma_feedback          = atof(argv[3]);
        h_k_act_yaw             = atof(argv[4]);
        h_c_act_yaw             = atof(argv[5]);
        h_k_act_pitch           = atof(argv[6]);
        h_c_act_pitch           = atof(argv[7]);
        noise_yaw               = atof(argv[8]);
        noise_pitch             = atof(argv[9]);
        rand_change_interval    = atof(argv[10]);
        n_pro                   = atof(argv[11]);
        n_dis                   = atof(argv[12]);
        f_sampling_period       = atof(argv[13]);
    }else if(argc == 15){
        sigma_yaw               = atof(argv[1]);
        sigma_pitch             = atof(argv[2]);
        gamma_feedback          = atof(argv[3]);
        h_k_act_yaw             = atof(argv[4]);
        h_c_act_yaw             = atof(argv[5]);
        h_k_act_pitch           = atof(argv[6]);
        h_c_act_pitch           = atof(argv[7]);
        noise_yaw               = atof(argv[8]);
        noise_pitch             = atof(argv[9]);
        rand_change_interval    = atof(argv[10]);
        n_pro                   = atof(argv[11]);
        n_dis                   = atof(argv[12]);
#ifndef PARA_SEARCH
        if(atoi(argv[13]) == 1){
            Movie_on = ON;
        }else{
            Movie_on = OFF;
        }
#endif
        f_sampling_period       = atof(argv[14]);
    }else if(argc == 4){
        if(*argv[1] == 'A'){
            arm_state[0] = ADD;
            arm_state[1] = ADD;
            arm_state[2] = ADD;
            arm_state[3] = ADD;
            arm_state[4] = ADD;
            ofset = 0.0;
            MD_target = 1;
        }else if(*argv[1] == 'B'){
            arm_state[0] = ADD;
            arm_state[1] = ADD;
            arm_state[2] = REMOVE;
            arm_state[3] = ADD;
            arm_state[4] = ADD;
            ofset = 0.0;
            MD_target = 1;
        }else if (*argv[1] == 'C'){
            arm_state[0] = ADD;
            arm_state[1] = ADD;
            arm_state[2] = REMOVE;
            arm_state[3] = REMOVE;
            arm_state[4] = ADD;
            ofset = 0.0;
            MD_target = 1;
        }else if (*argv[1] == 'D'){
            arm_state[0] = ADD;
            arm_state[1] = REMOVE;
            arm_state[2] = ADD;
            arm_state[3] = ADD;
            arm_state[4] = REMOVE;
            ofset = M_PI;
            MD_target = -1;
        }else if (*argv[1] == 'E'){
            arm_state[0] = REMOVE;
            arm_state[1] = REMOVE;
            arm_state[2] = ADD;
            arm_state[3] = ADD;
            arm_state[4] = REMOVE;
            ofset = M_PI;
            MD_target = -1;
        }else if (*argv[1] == 'F'){
            arm_state[0] = ADD;
            arm_state[1] = REMOVE;
            arm_state[2] = ADD;
            arm_state[3] = REMOVE;
            arm_state[4] = REMOVE;
            ofset = 0.0;
            MD_target = 1;
        }else if (*argv[1] == 'G'){
            arm_state[0] = ADD;
            arm_state[1] = REMOVE;
            arm_state[2] = REMOVE;
            arm_state[3] = REMOVE;
            arm_state[4] = REMOVE;
            ofset = 0.0;
            MD_target = 1;
        }else{
            cout << "wrong disc No." << endl;
        }
        OutputData.open(argv[2]);
        movie_name = argv[3];
    }else{
        cout << "few number of input"<< argc << endl;
        OutputData.open("OutputData.csv");
    }
     */
    
    //初期設定関数
    robot_init();               //ロボットの初期状態を決める関数
    
    if(ObjFlag == PegOn) {
        peg_init();
    }
    
#ifndef PARA_SEARCH
    outputfile_init();          //出力ファイルの設定
    OpenGL_init(&argc, argv);   //OpenGLについての初期設定
    if(Movie_on == ON){
        OpenCV_init();
    }
    glutMainLoop();             //ループさせてイベントが起こるのを待つ
#else
    loop();
    cout << (part_old[0][CENTER].get_position().get_abs()*length_scale) << ',' << (MAX_Disc_velocity*mvVelocity_scale) << ',' << (MAX_yaw_angle_vel*yaw_angVelocity_scale)*(180.0/M_PI) << ',' << all_energy;
#endif
    
    return 0;
}

//// ロボットの関数（ルンゲクッタ含む） //////////////////////////////////////////////////////
//~~~~~~~~~~~~~~~~ 初期設定 ~~~~~~~~~~~~~~~~~//
void robot_init(void) {
    //==== 乱数の初期化 ====/
    srand((unsigned int)(0));
    
    //srand((unsigned) time(NULL));
    
    //==== MassPointの配列を定義（質点分ある) ====/
    mp_new      = new MassPoint3D [N_mp];        //dt後の位置，速度を格納
    part_new    = new MassPoint3D* [arm_num+1];
    part_new[0] = &mp_new[0];                   //2次元配列に変換（この行は中心部用）
    for(int i = 1; i<=arm_num; i++) {
        part_new[i] = &mp_new[(i-1) * part_num + 6];
    }
    
    mp_old      = new MassPoint3D [N_mp];        //現在の位置，速度を格納
    part_old    = new MassPoint3D* [arm_num+1];
    part_old[0] = &mp_old[0];               //2次元配列に変換（この行は中心部用）
    for(int i = 1; i<=arm_num; i++) {
        part_old[i] = &mp_old[(i-1) * part_num + 6];
    }
    
    //==== Runge-Kuttaの係数 =====//
    k1      = new MassPoint3D [N_mp];
    k2      = new MassPoint3D [N_mp];
    k3      = new MassPoint3D [N_mp];
    k4      = new MassPoint3D [N_mp];
    
    //==== 初期値の代入 ====//
    //盤のリンクの初期値
    l_body_3 = l_body_out * cos((36.0/180.0)*M_PI);
    l_body_4 = l_body_out * sin((36.0/180.0)*M_PI);
    l_body_5 = l_body_in  * sin((18.0/180.0)*M_PI);
    
    //中心点の定義（添字0＝CENTER:中心点）
    part_new[0][CENTER].set_position(center_init);      // 初期位置を代入
    part_new[0][CENTER].set_mass(m_body);        // 質量を設定
    part_old[0][CENTER]  = part_new[0][CENTER];          // oldに引き継ぐ
#ifndef PARA_SEARCH
    mp_radius[0][CENTER] = sqrt(part_old[0][CENTER].get_mass()/(rho*M_PI)); //質点半径の計算（事前に1回のみ行われる）
#endif
    //初期位置を設定
    double temp = 2.0 * M_PI / (double)arm_num;     // 以下の位置設定に必要(各腕の距離を設定)
    for(int i=1; i <= arm_num; i++)
    {
        Vector3D tmp;
        // 初期位置を作成
        Vector3D body_init( -l_body_in  * sin(temp*(i-1) + ofset),    //x座標
                           l_body_in  * cos(temp*(i-1) + ofset),    //Y座標
                           0.0);    //Z座標
        //盤
        part_new[i][0].set_position(body_init+center_init);
        part_new[i][0].set_mass(m_body);                                // 各体節の質量を代入(腕の質量は減衰する)
        part_old[i][0] = part_new[i][0];                                // oldに引き継ぐ
#ifndef PARA_SEARCH
        mp_radius[i][0] = sqrt(part_old[i][0].get_mass()/(rho*M_PI));   // 質点半径の計算（事前に1回のみ行われる）
#endif
        mp_cross_sec[i][0] = 1.0;                                       // 腕の断面積
        
        //盤の内側
        Vector3D body_l_init(-l_body_in * cos((36.0/180.0)*M_PI) * sin(temp*(i-1) + ofset + (36.0/180.0)*M_PI*5.0),    //x座標
                             l_body_in     * cos((36.0/180.0)*M_PI) * cos(temp*(i-1) + ofset + (36.0/180.0)*M_PI*5.0),    //Y座標
                             0.0);    //Z座標
        
        tmp.set_vec(body_l_init + part_new[0][CENTER].get_position());        // 各体節の始点を腕の付け根に設定(ひとつ前の体節に固定)
        part_new[0][i].set_position(tmp);
        part_new[0][i].set_mass(m_body);   // 各体節の質量を代入(腕の質量は減衰する)
        part_old[0][i] = part_new[0][i];                                // oldに引き継ぐ
        
#ifndef PARA_SEARCH
        mp_radius[0][i] = sqrt(part_old[0][i].get_mass()/(rho*M_PI));   // 質点半径の計算（事前に1回のみ行われる）
#endif
        mp_cross_sec[0][i] = 1.0;    // 腕の断面積2 4
        
        
        
        Vector3D arm_init(-l_arm  * sin(temp*(i-1) + ofset),    //x座標
                          l_arm  * cos(temp*(i-1) + ofset),    //Y座標
                          0.0);    //Z座標
        //腕
        if(arm_state[i-1] == ADD) {
            for(int j=1; j<part_num; j++){
                tmp.set_vec(arm_init + part_new[i][j-1].get_position());        // 各体節の始点を腕の付け根に設定(ひとつ前の体節に固定)
                
                part_new[i][j].set_position(tmp);                               // 初期位置を代入
                //part_new[i][j].set_mass(m_arm * pow(((1.0 - (j * l_arm) / arm_x)), 0.0));   // 各体節の質量を代入(腕の質量は減衰する)3
                part_new[i][j].set_mass(m_arm * pow(alpha, j));   // 各体節の質量を代入(腕の質量は減衰する)
                part_old[i][j] = part_new[i][j];                                // oldに引き継ぐ
#ifndef PARA_SEARCH
                mp_radius[i][j] = sqrt(part_old[i][j].get_mass()/(rho*M_PI));   // 質点半径の計算（事前に1回のみ行われる）
#endif
                mp_cross_sec[i][j] = pow(((1.0 - (j * l_arm) / arm_x)),8.0);    // 腕の断面積2 4
            }
        }
    }
}


//pegの初期設定
void peg_init(void){
    //obj_pos[0].set_vec(-4.5, 22.7, 0.0);
    
    peg = new Object[obj_num];
    for (int i=0; i<obj_num; i++) {
        peg[i].position.set_x(obj_pos[i].get_x());
        peg[i].position.set_y(obj_pos[i].get_y());
        peg[i].position.set_z(0.0);
        
        peg[i].radius = obj_radi;
        peg[i].myu    = obj_myu;
        peg[i].k      = obj_k;
        peg[i].c      = obj_c;
    }
}

//接地判定用関数
//色の変化など描画において利用
void ground_decision(MassPoint3D* part[part_num]) {
    if(part[0][CENTER].get_position().get_z() > 0) {
        ground_flag[0][CENTER] = SUSPEND;
    }else{
        ground_flag[0][CENTER] = TOUCH;
    }
    for(int i=1; i<=arm_num; i++) {
        if(part[0][i].get_position().get_z() > 0) {
            ground_flag[0][i] = SUSPEND;
        }else{
            ground_flag[0][i] = TOUCH;
        }
        for(int j=0; j < part_num; j++)
        {
            if(part[i][j].get_position().get_z() > 0) {
                ground_flag[i][j] = SUSPEND;
            }else{
                ground_flag[i][j] = TOUCH;
            }
        }
    }
}


//~~~~~~~~ 力の総和を求める関数 ~~~~~~~~~~~~~~~~~~~~~~~~~~~~~~~~~~~~~~~~~~~~~~~~~~~~~~~~~~~~~~~~~~~~~~~~~~~~~//
void Force(MassPoint3D* part[part_num]){
    
    physical_restrict(part);              //筋骨格による力（受動要素）の計算
    received_from_enviroment(part);       //環境から受ける力（重力摩擦など）の計算
    action(part);                         //筋肉を駆動させることで発生する力の計算(最後に計算する：クーロン摩擦の情報が必要なので)
    
    part[0][CENTER].cal_force_all();          //以上の３つを合算
    for(int k=1; k<=5; k++){
        part[0][k].cal_force_all();          //以上の３つを合算
    }
    if(k1_flag == K1){
        all_force_old[0][CENTER] = part[0][CENTER].get_force_all();
        for(int k=1; k<=5; k++){
            all_force_old[0][k] = part[0][k].get_force_all();
        }
    }
    for(int i = 1; i <= arm_num; i++) {
        part[i][0].cal_force_all();
        if(k1_flag == K1){
            all_force_old[i][0] = part[i][0].get_force_all();
        }
        if(arm_state[i-1] == ADD) {
            for (int j=1; j<part_num; j++) {
                part[i][j].cal_force_all();
                if(k1_flag == K1){
                    all_force_old[i][j] = part[i][j].get_force_all();
                }
            }
        }
    }
#ifdef OUTPUT_DATA
    if( (k1_flag == K1) && (time_step % (int)(samplingInterval/dt) == 0) ) {
        OutputDataDisc      << 0
        << ","  << 0
        << ","  << time_step*time_scale
        << ","  << part[0][CENTER].get_floor_reaction()*f_scale
        << endl;
        for(int k = 1; k<arm_num; k++) {
            //出力データの保存（腕）
            OutputDataDisc      << 0
            << ","  << k
            << ","  << time_step*time_scale
            << ","  << part[0][k].get_floor_reaction()*f_scale
            << endl;
            
            OutputDataDisc      << k
            << ","  << 0
            << ","  << time_step*time_scale
            << ","  << part[k][0].get_floor_reaction()*f_scale
            << endl;
        }
    }
#endif
}

//~~~~~~~~~~~ 各々の力を求める関数 ~~~~~~~~~~~~~~~~~~~~~~~~~~~~~~~~~~~~~~~~~~~~~~~~~~~~~~~~~~~~~~~~~~~~~~~~~~~~~//

//1:筋骨格による力（受動要素）の計算
void physical_restrict(MassPoint3D* part[part_num]) {
    for(int i=1; i<=arm_num; i++) {
        //盤の固定
        double tmp;
        //====== 直動バネの計算 ======//
        part[0][CENTER].cal_linear_s_d(part[0][i], l_body_in*cos((36.0/180.0)*M_PI),  l_k_body_in,  l_c_body_in);              // 中心から盤の中間の質点へのリンク
        part[0][CENTER].cal_linear_s_d(part[i][0], l_body_in,  l_k_body_in,  l_c_body_in);                   // 盤の中間の質点から腕の根元へのリンク
        part[0][((i-3+arm_num)%arm_num)+1].cal_linear_s_d(part[(i%arm_num)+1][0], l_body_out/2.0, l_k_body_out, l_c_body_out);
        part[0][((i-3+arm_num)%arm_num)+1].cal_linear_s_d(part[i][0], l_body_out/2.0, l_k_body_out, l_c_body_out);
        
        //===== 巻きバネの計算 =====//
        //yaw
        part[0][CENTER].cal_helical_s_d_xy(part[0][i], part[i][0], 0.0, h_k_yaw_body, h_c_yaw_body, tmp, tmp, tmp);
        part[0][((i-3+arm_num)%arm_num)+1].cal_helical_s_d_xy(part[(i%arm_num)+1][0], part[i][0], 0.0, h_k_pitch_body, h_c_pitch_body, tmp, tmp, tmp);
        
        //pitch
        part[0][CENTER].cal_torque_z_3D(part[0][i], part[i][0], 0.0, h_k_pitch_body, h_c_pitch_body, tmp, tmp, tmp);
        part[0][((i-3+arm_num)%arm_num)+1].cal_torque_z_3D(part[(i%arm_num)+1][0], part[i][0], 0.0, h_k_pitch_body, h_c_pitch_body, tmp, tmp, tmp);
        
        if(arm_state[i-1] == ADD) {
            for(int j = 1; j < part_num; j++) {
                //====== 直動バネの計算 ======//
                part[i][j-1].cal_linear_s_d(part[i][j], l_arm, l_k_arm, l_c_arm);
            }
        }
    }
}

//2:環境から受ける力（重力摩擦など）の計算
void received_from_enviroment(MassPoint3D* part[part_num]){
    //重力,床反力,粘性摩擦,クーロン摩擦の計算
    double tmp;
    
    //中心
    for(int k=0; k<=5; k++){
        part[0][k].cal_g_force(gravity);
        part[0][k].cal_viscous_fric(vis_c);
        if(k1_flag == K1){
            tmp = all_force_old[0][k].get_z();
            if(tmp==0){
                tmp = part[0][k].get_g_force() + part[0][k].get_z_torque() + part[0][k].get_viscous_fric() * z_axis;
            }
            if(tmp < 0 && part[0][k].get_position().get_z() <= 0){
                floor_reaction[0][k] = -tmp;
            }else{
                floor_reaction[0][k] = 0.0;
            }
        }
        part[0][k].set_floor_reaction(floor_reaction[0][k]);
        part[0][k].cal_coulomb_fric(myu_body, gamma_coulomb);
        //part[0][k].cal_coulomb_fric_ani(myu_r, myu_l, myu_f, myu_b, gamma_coulomb, part[i][0].get_position()-part[0][CENTER].get_position());
        
        if(ObjFlag == PegOn){
            for(int m=0; m< obj_num; m++){
                part[0][k].cal_object(peg[m].position, peg[m].radius, peg[m].myu, peg[m].k, peg[m].c);
            }
        }
    }
    
    
    //放射系
    for(int i = 1; i <= arm_num; i++) {
        part[i][0].cal_g_force(gravity);
        part[i][0].cal_viscous_fric(vis_c);
        if(k1_flag == K1){
            tmp = all_force_old[i][0].get_z();
            if( tmp == 0) {
                tmp = part[i][0].get_g_force() + part[i][0].get_z_torque() + part[i][0].get_viscous_fric() * z_axis;
            }
            if(tmp < 0 && part[i][0].get_position().get_z() <= 0){
                floor_reaction[i][0] = -tmp;
            }else{
                floor_reaction[i][0] = 0.0;
            }
        }
        part[i][0].set_floor_reaction(floor_reaction[i][0]);
        
        part[i][0].cal_coulomb_fric_ani(myu_r, myu_l, myu_f, myu_b, gamma_coulomb, part[i][0].get_position()-part[0][CENTER].get_position());
        //part[i][0].cal_coulomb_fric(myu_body, gamma_coulomb);    //クーロン摩擦(重力，床反力の値が必要)
        
        
        if(ObjFlag == PegOn){
            for(int k=0; k< obj_num; k++){
                part[i][0].cal_object(peg[k].position, peg[k].radius, peg[k].myu, peg[k].k, peg[k].c);
            }
        }
        
        if(arm_state[i-1] == ADD) {
            for(int j = 1; j < part_num; j++) {
                part[i][j].cal_g_force(gravity);
                part[i][j].cal_viscous_fric(vis_c);
                
                if(k1_flag == K1){
                    tmp = all_force_old[i][j].get_z();
                    if(tmp == 0){
                        tmp = part[i][j].get_g_force() + part[i][j].get_z_torque() + part[i][j].get_viscous_fric() * z_axis;
                    }
                    if(tmp < 0 && part[i][j].get_position().get_z() <= 0){
                        floor_reaction[i][j] = -tmp;
                    }else{
                        floor_reaction[i][j] = 0.0;
                    }
                }
                part[i][j].set_floor_reaction(floor_reaction[i][j]);
                part[i][j].cal_coulomb_fric_ani(myu_r, myu_l, myu_f, myu_b, gamma_coulomb, part[i][j].get_position()-part[i][j-1].get_position());
                
                if(ObjFlag == PegOn){
                    for(int k=0; k< obj_num; k++){
                        part[i][j].cal_object(peg[k].position, peg[k].radius, peg[k].myu, peg[k].k, peg[k].c);
                    }
                }
            }
        }
    }
}


//3:筋肉を駆動させることで発生する力の計算
void action(MassPoint3D* part[part_num]) {
    //計算部分============================================================================
    for(int i=1; i<=arm_num; i++) {
        if(arm_state[i-1] == ADD) {
            //腕が側方から受ける反力の取得----------------------------------------
            //下記の４つを０にすることで，フィードバックの端点処理を行う
            if( time_step % (int)(f_sampling_period/dt) == 0 ) {   //感覚器のサンプリングレート時間分解能を考慮
                f[i][0].R=0.0;
                f[i][0].L=0.0;
                f[i][part_num].R=0.0;
                f[i][part_num].L=0.0;
                
                double tmp_f;
                // ペグからの反力を考慮しない場合
                tmp_f = part[i][0].get_coulomb_fric() * ( part[i][0].get_position() - part[0][CENTER].get_position()).get_normal(x_axis, y_axis);
                if(tmp_f >= 0){         //右側方から反力を受けた場合
                    f[i][0].R = tmp_f;
                    f[i][0].L = 0.0;
                }else if(tmp_f < 0){    //左側方から反力を受けた場合
                    f[i][0].R = 0.0;
                    f[i][0].L = -tmp_f;
                }
                for(int j = 1; j<part_num-1; j++){
                    // 反力の側方成分を算出
                    
                    // ペグからの反力を考慮しない場合
                    tmp_f = part[i][j].get_coulomb_fric() * ( part[i][j].get_position() - part[i][j-1].get_position()).get_normal(x_axis, y_axis);
                    
                    // ペグからの反力を考慮する場合
                    tmp_f += 10.0*(part[i][j].get_object_react() + part[i][j].get_object_fric()) * ( part[i][j].get_position() - part[i][j-1].get_position()).get_normal(x_axis, y_axis);
                    
                    
                    //算出した値の正負によって，右側方，左側方を分ける
                    if(tmp_f >= 0){         //右側方から反力を受けた場合
                        f[i][j].R = tmp_f;
                        f[i][j].L = 0.0;
                    }else if(tmp_f < 0){    //左側方から反力を受けた場合
                        f[i][j].R = 0.0;
                        f[i][j].L = -tmp_f;
                    }
                    
                }
            }
            //---------------------------------------------------------------
            
            //フィードバックの値を算出----------------------------------------
            //端点処理
            //初期化
            F[i][0].F_dis_yaw   = 0.0;
            F[i][0].F_pro_yaw   = 0.0;
            F[i][0].F_dis_pitch = 0.0;
            F[i][0].F_pro_pitch = 0.0;
            for(int s=1; s<=MY_MIN(n_pro, part_num-1); s++){
                F[i][0].F_pro_yaw   += pow(feedback_gamma, s) * (f[i][s].R - f[i][s].L);
                F[i][0].F_pro_pitch += pow(feedback_gamma, s) * (f[i][s].R + f[i][s].L);
            }
            
            //new
            for(int j=0; j<part_num-1; j++){
                F[i][j].F_pro_yaw   = 0.0;
                F[i][j].F_pro_pitch = 0.0;
                F[i][j].F_dis_yaw   = 0.0;
                F[i][j].F_dis_pitch = 0.0;
                
                //先端側の反力に基づくフィードバック
                for(int k=j+1; k<=MY_MIN(j+n_pro, part_num-1);k++){
                    F[i][j].F_pro_yaw   += pow(feedback_gamma, (k-j)) * (f[i][k].R - f[i][k].L);
                    F[i][j].F_pro_pitch += pow(feedback_gamma, (k-j)) * (f[i][k].R + f[i][k].L);
                }
                //根元側の反力に基づくフィードバック
                for(int k=j; k>=MY_MAX(j-n_dis, 1);k--){
                    F[i][j].F_dis_yaw   += pow(feedback_gamma, (fabs(k-j))) * (f[i][k].R - f[i][k].L);
                    F[i][j].F_dis_pitch += pow(feedback_gamma, (fabs(k-j))) * (f[i][k].R + f[i][k].L);
                }
            }
            //new:end
            
            
            
            //目標関節角度の算出--------------------------------------------
            part[i][0].set_theta_bar_dot((1.0/tau_yaw) * (-part[i][0].get_theta_bar() + g_random_yaw[i][0]   + sigma_yaw   * tanh( gamma_feedback * fabs(tegotae[i]) * (F[i][0].F_dis_yaw   - F[i][0].F_pro_yaw))));
            part[i][0].set_phi_bar_dot((1.0/tau_pitch) * (-part[i][0].get_phi_bar()   + g_random_pitch[i][0] + sigma_pitch * tanh( gamma_feedback * tegotae[i] * (F[i][0].F_dis_pitch - F[i][0].F_pro_pitch))));
            
            //-----------------------------------------------------------
            
            
            //発生させるトルクの算出-----------------------------------------
            //yaw
            part[i][0].cal_helical_s_d_xy(part[0][CENTER], part[i][1], part[i][0].get_theta_bar(),   h_k_act_yaw,   h_c_act_yaw, yaw_torque_data[i][0],   yaw_deg_data[i][0],   yaw_angVelocity_data[i][0]);
            //pitch
            part[i][0].cal_torque_z_3D      (part[0][CENTER], part[i][1], part[i][0].get_phi_bar(), h_k_act_pitch, h_c_act_pitch,               pitch_torque_data[i][0], pitch_deg_data[i][0], pitch_angVelocity_data[i][0]);
            //-----------------------------------------------------------
            
            //メインループ
            for(int j = 1; j<part_num-1; j++){
                /*   //初期化
                 F[i][j].F_dis_yaw   = 0.0;
                 F[i][j].F_pro_yaw   = 0.0;
                 F[i][j].F_dis_pitch = 0.0;
                 F[i][j].F_pro_pitch = 0.0;
                 
                 //フィードバック配列の算出
                 F[i][j].F_pro_yaw   = F[i][j-1].F_pro_yaw   + (f[i][MY_MIN(j+n_pro, part_num)].R - f[i][MY_MIN(j+n_pro, part_num)].L) - (f[i][j].R - f[i][j].L);
                 F[i][j].F_pro_pitch = F[i][j-1].F_pro_pitch + (f[i][MY_MIN(j+n_pro, part_num)].R + f[i][MY_MIN(j+n_pro, part_num)].L) - (f[i][j].R + f[i][j].L);
                 
                 F[i][j].F_dis_yaw   = F[i][j-1].F_dis_yaw   + (f[i][j].R - f[i][j].L) - (f[i][MY_MAX(j-n_dis-1, 0)].R - f[i][MY_MAX(j-n_dis-1, 0)].L);
                 F[i][j].F_dis_pitch = F[i][j-1].F_dis_pitch + (f[i][j].R + f[i][j].L) - (f[i][MY_MAX(j-n_dis-1, 0)].R + f[i][MY_MAX(j-n_dis-1, 0)].L);
                 */
                //目標関節角度の算出--------------------------------------------
                part[i][j].set_theta_bar_dot( (1.0/(tau_yaw*pow(tau_gamma,j))) * (-part[i][j].get_theta_bar() + g_random_yaw[i][j]   + sigma_yaw   * tanh( gamma_feedback * fabs(tegotae[i]) * (F[i][j].F_dis_yaw   - F[i][j].F_pro_yaw))) );
                part[i][j].set_phi_bar_dot( (1.0/(tau_pitch*pow(tau_gamma,j))) * (-part[i][j].get_phi_bar()   + g_random_pitch[i][j] + sigma_pitch * tanh( gamma_feedback * tegotae[i] * (F[i][j].F_dis_pitch - F[i][j].F_pro_pitch))));
                
                //-----------------------------------------------------------
                
                //発生させるトルクの算出-----------------------------------------
                //yaw
                part[i][j].cal_helical_s_d_xy(part[i][j-1], part[i][j+1], part[i][j].get_theta_bar(),   h_k_act_yaw * pow(beta,j),   h_c_act_yaw, yaw_torque_data[i][j],   yaw_deg_data[i][j],   yaw_angVelocity_data[i][j]);
                //pitch
                part[i][j].cal_torque_z_3D      (part[i][j-1], part[i][j+1], part[i][j].get_phi_bar(), h_k_act_pitch * pow(beta,j), h_c_act_pitch,               pitch_torque_data[i][j], pitch_deg_data[i][j], pitch_angVelocity_data[i][j]);
                //-----------------------------------------------------------
            }
            
            //前のステップの情報を利用する部分
            if(k1_flag == K1){
                //手応えの算出-----------------------------------------------------
                //根元のリンクの軸力を算出
                Vector3D tmp_tegptae;
                
                //消す/////////////////////////////////////////////////////////////////////////////
                //MD_target = 5;
                //////////////////////////////////////////////////////////////////////////////////
                
                //CoordinationIndex用ーーーーーーーーー
                if(MD_target == 1){
                    MDirection = (part[1][0].get_position() - part[0][CENTER].get_position()).get_unit();
                }else if (MD_target == -1){
                    MDirection = (part[0][1].get_position() - part[0][CENTER].get_position()).get_unit();
                }else{
                    MDirection = y_axis;
                }
                //ーーーーーーーーーーーーーーーーーー
                
                //MDirection = part[0][0].get_position() - part[0][1].get_position();
                
                //手応え算出
                f_root_tmp[i] = ( part[i][1].get_position() - part[i][0].get_position() );
                //ばね定数＊(実長ー自然長)＊単位ベクトル
                force_TEGOTAE[i] = (l_k_arm * ((f_root_tmp[i].get_abs() - l_arm)) * f_root_tmp[i].get_unit());
                tmp_tegptae =(force_TEGOTAE[i]);
                
                tegotae[i] = force_TEGOTAE[i] * MDirection;
                f_root_tmp[i].set_z(0.0);
                
                //((1番目の質点が発生しているトルク ー 2番目の質点が発生しているトルク)/モーメントアーム)*トルクによる力の向きの単位ベクトル
                force_TEGOTAE[i] = (((yaw_torque_data[i][1] - yaw_torque_data[i][0]))/f_root_tmp[i].get_abs())*f_root_tmp[i].get_normal(x_axis, y_axis);
                tegotae[i] = tegotae[i] + force_TEGOTAE[i] * MDirection;
                /*if(i==3 || i==4){
                 tegotae[i] = 0.0;
                 }*/
                force_TEGOTAE[i] += tmp_tegptae;
                //---------------------------------------------------------------
            }
            
            //データ出力用
            if( (k1_flag == K1) && (time_step % (int)(samplingInterval/dt) == 0) ) {
                //描画用のデータを保存
                CofDisc_velocity  = part[0][CENTER].get_velocity().get_abs();    // 盤の移動速度
                MAX_Disc_velocity = MY_MAX(MAX_Disc_velocity, CofDisc_velocity);    // 盤の移動速度の最大値
                
                for(int j=0; j<part_num; j++) {
                    //描画用のデータを保存
                    MAX_torque_y = MY_MAX(MAX_torque_y, fabs(yaw_torque_data[i][j]));
                    MAX_torque_p = MY_MAX(MAX_torque_p, fabs(pitch_torque_data[i][j]));
                    MAX_yaw_angle_vel = MY_MAX(MAX_yaw_angle_vel, fabs(yaw_angVelocity_data[i][j]));
                    all_energy += 0.5*(yaw_torque_data[i][j]/h_k_act_yaw)*(yaw_torque_data[i][j]);
                    friction[i][j] = part[i][j].get_coulomb_fric();
#ifdef OUTPUT_DATA
                    //出力データの保存（腕）
                    OutputData                 << i
                    << "," << time_step*dt*time_scale
                    << "," << j
                    << "," << yaw_deg_data[i][j]*(180.0/M_PI)
                    << "," << pitch_deg_data[i][j]*(180.0/M_PI)
                    << "," << yaw_torque_data[i][j] * yaw_torque_scale
                    << "," << pitch_torque_data[i][j] * pitch_torque_scale
                    << "," << yaw_angVelocity_data[i][j] * yaw_angVelocity_scale
                    << "," << pitch_angVelocity_data[i][j] * pitch_angVelocity_scale
                    << "," << f[i][j].R*f_scale
                    << "," << f[i][j].L*f_scale
                    << "," << part[0][CENTER].get_velocity().get_abs()*mvVelocity_scale
                    << "," << tegotae[i]
                    << "," << force_TEGOTAE[i].get_abs()
                    << "," << part[0][CENTER].get_position().get_x()*length_scale
                    << "," << part[0][CENTER].get_position().get_y()*length_scale
                    << "," << part[0][CENTER].get_velocity().get_x()*mvVelocity_scale
                    << "," << part[0][CENTER].get_velocity().get_y()*mvVelocity_scale
                    << "," << part[i][j].get_theta_bar()*(180.0/M_PI)
                    << "," << part[i][j].get_phi_bar()*(180.0/M_PI)
                    << "," << part[i][j].get_position().get_x()*length_scale
                    << "," << part[i][j].get_position().get_y()*length_scale
                    << endl;
#endif
                }
                //手応えの値を描画用の変数に代入
                val_TEGOTAE = tegotae[1];
            }
        }//END:(arm_state[i-1] == ADD)
    }//END:for 1~arm_num
}

#ifndef PARA_SEARCH
//上記のデータの出力関連=================================
void outputfile_init(void){
    OutputData         << "arm_num"
    << "," << "time[sec]"
    << "," << "segment_num"
    << "," << "yaw_degree[deg]"
    << "," << "pitch_degree[deg]"
    << "," << "yaw_torque[kg*m^2/s^2]"
    << "," << "pitch_torque[kg*m^2/s^2]"
    << "," << "yaw_AngVelocity[1/s]"
    << "," << "pitch_AngVelocity[1/s]"
    << "," << "f_R[kg*m/s^2]"
    << "," << "f_L[kg*m/s^2]"
    << "," << "Center_of_Disc_Velocity[m/s]"
    << "," << "TEGOTAE"
    << "," << "F_tegotae_norm"
    << "," << "Trajectory_x[m]"
    << "," << "Trajectory_y[m]"
    << "," << "CenterVelocity_x[m/s]"
    << "," << "CenterVelocity_y[m/s]"
    << "," << "desired_Yaw_angle[deg]"
    << "," << "desired_Pitch_angle[deg]"
    << "," << "position_x[m]"
    << "," << "position_y[m]"
    << endl;
    
    OutputDataDisc      << "arm_num"
    << ","  << "particle_number"
    << ","  << "time[sec]"
    << ","  << "floor_reaction"
    << endl;
}

void all_file_closed(void){
    OutputData.close();
    OutputDataDisc.close();
}
//=================================================
#endif

//~~~~~~~~~~~~~~~~~~~~~ルンゲ・クッタ部分~~~~~~~~~~~~~~~~~~~~~~~~~~~~~~~~~~~~~~~~~~~~~~~~~~~~~~~~~~~~~~~~~~~~~~~~~~~~~~~~~~~~//
//=== 代入関数 ===//
MassPoint3D substitution(const MassPoint3D &mp){
    MassPoint3D temp;
    
    //位置を算出するために速度を設定
    temp.set_position(mp.get_velocity());
    
    //速度を算出するために加速度を設定（力/質量）
    temp.set_velocity(mp.get_force_all() / mp.get_mass());
    
    //action：腕の１次遅れ用
    temp.set_theta_bar(mp.get_theta_bar_dot());
    temp.set_phi_bar(mp.get_phi_bar_dot());
    
    return temp;
}

//===　Runge-Kutta ===// *コンテナを利用すればより高速化可能かも
void RungeKutta(void){
    //力を初期化：異常な値の引き継ぎを避ける
    for(int i = 0; i < N_mp; ++i) {
        Vector3D zero(0.0, 0.0, 0.0);
        
        mp_old[i].set_coulomb_fric(zero);
        mp_old[i].set_floor_reaction(0.0);
        mp_old[i].set_force_all(zero);
        mp_old[i].set_g_force(0.0);
        mp_old[i].set_helical_s_d(zero);
        mp_old[i].set_linear_s_d(zero);
        mp_old[i].set_object_fric(zero);
        mp_old[i].set_object_react(zero);
        mp_old[i].set_viscous_fric(zero);
        mp_old[i].set_z_torque(0.0);
        mp_old[i].set_theta_bar_dot(0.0);
        mp_old[i].set_phi_bar_dot(0.0);
    }
    
    //---- k1を求める ----//
    for(int i = 0; i < N_mp; ++i) {
        mp_new[i] = mp_old[i];
    }
    k1_flag = K1;
    Force(part_new);                          //現在の位置，速度で力算出
    k1_flag = Other;
    for(int i = 0; i < N_mp; ++i) {
        k1[i] = substitution(mp_new[i]);    //dtで線形に変化した場合の位置（先の速度から算出），速度（現在の位置，速度によって更新された）を代入（差分）
    }
    
    //---- k2を求める ----//
    for(int i = 0; i < N_mp; ++i) {
        mp_new[i] = mp_old[i] + 0.5 * dt * k1[i];   //位置をずらす（k1の半分のずれでの算出）
    }
    Force(part_new);
    for(int i = 0; i < N_mp; ++i) {
        k2[i] = substitution(mp_new[i]);
    }
    
    //---- k3を求める ----//
    for(int i = 0; i < N_mp; ++i) {
        mp_new[i] = mp_old[i] + 0.5 * dt * k2[i];
    }
    Force(part_new);
    for(int i = 0; i < N_mp; ++i) {
        k3[i] = substitution(mp_new[i]);
    }
    
    //---- k4を求める ----//
    for(int i = 0; i < N_mp; ++i) {
        mp_new[i] = mp_old[i] + 0.5 * dt * k3[i];
    }
    Force(part_new);
    for(int i = 0; i < N_mp; ++i) {
        k4[i] = substitution(mp_new[i]);
    }
    
    //最終的なdt後の値を代入
    for(int i = 0; i < N_mp; ++i) {
        mp_new[i] = mp_old[i] + (dt / 6.0) * (k1[i] + 2.0 * k2[i] + 2.0 * k3[i] + k4[i]);
    }
    
    //oldに引き継ぐ(上と合わせても良い)
    for(int i = 0; i < N_mp; ++i) {
        if(mp_new[i].get_position().get_z() <= 0){
            Vector3D tmp(mp_new[i].get_position().get_x(), mp_new[i].get_position().get_y(), 0.0);
            mp_new[i].set_position(tmp);
            tmp.set_x(mp_new[i].get_velocity().get_x());
            tmp.set_y(mp_new[i].get_velocity().get_y());
            mp_new[i].set_velocity(tmp);
            mp_old[i] = mp_new[i];
        }else{
            mp_old[i] = mp_new[i];
        }
    }
    
}
//=== END:Runge-Kutta ===//


#ifndef PARA_SEARCH
//~~~~~~~~~~~~~~~~~~~~~ロボット本体の描画関数~~~~~~~~~~~~~~~~~~~~~~~~~~~~~~~~~~~~~~~~~~~~~~~~~~~~~~~~~~~~~~~~~~~~~~~~~~~~~~~~~~~~~~~~~~~~~~~~~~~~~~~~~//
void Draw_Robot(void)
{
    
    GLfloat *color;
    ground_decision(part_old);
    color = purple;
    
    //盤の描画
    //中心
    if(ground_flag[0][CENTER] == SUSPEND) {
        color = suspend_color;
    }else{
        color = mass_point_color;
    }
    //opengl関数による球の描画
    monitor.DrawSphere(part_old[0][CENTER], mp_radius[0][CENTER], color);
    
    //盤の内側
    for(int k=1; k<=5; k++) {
        if(ground_flag[0][k] == SUSPEND) {
            color = suspend_color;
        }else{
            color = mass_point_color;
        }
        monitor.DrawSphere(part_old[0][k], mp_radius[0][k], color);
    }
    
    for(int i = 1; i <= arm_num; ++i) {
        //盤の外形
        if(ground_flag[i][0] == SUSPEND) {
            color = suspend_color;
        }else{
            color = mass_point_color;
        }
        monitor.DrawSphere(part_old[i][0], mp_radius[i][0], color);
        
        //腕の描画
        if(arm_state[i-1] == ADD) {
            for(int j = 0; j < part_num-1; j++) {
                if(ground_flag[i][j+1] == SUSPEND) {
                    color = suspend_color;
                }else{
                    color = mass_point_color;
                }
                monitor.DrawSphere(part_old[i][j+1], mp_radius[i][j+1], color);
                
                Vector3D Cylindertmp(part_old[i][j+1].get_position() - part_old[i][j].get_position());
                Vector3D Cylindertmp_2D(Cylindertmp.get_x(), Cylindertmp.get_y(), 0.0);
                monitor.DrawCylinder(part_old[i][j].get_position().get_x(),
                                     part_old[i][j].get_position().get_y(),
                                     part_old[i][j].get_position().get_z() + mp_radius[i][j],
                                     Cylindertmp.get_angle(Cylindertmp_2D, z_axis, Cylindertmp_2D.get_unit())*180.0/M_PI,
                                     0.0,
                                     -Cylindertmp.get_angle(y_axis, x_axis, y_axis)*180.0/M_PI,
                                     0.1,
                                     Cylindertmp.get_abs(),
                                     10,
                                     link_color);
            }
        }
        Vector3D Cylindertmp(part_old[i][0].get_position() - part_old[(i%arm_num)+1][0].get_position());
        Vector3D Cylindertmp_2D(Cylindertmp.get_x(), Cylindertmp.get_y(), 0.0);
        monitor.DrawCylinder(part_old[(i%arm_num)+1][0].get_position().get_x(),
                             part_old[(i%arm_num)+1][0].get_position().get_y(),
                             part_old[(i%arm_num)+1][0].get_position().get_z() + mp_radius[i][0],
                             Cylindertmp.get_angle(Cylindertmp_2D, z_axis, Cylindertmp_2D.get_unit())*180.0/M_PI,
                             0.0,
                             -Cylindertmp.get_angle(y_axis, x_axis, y_axis)*180.0/M_PI,
                             0.25,
                             Cylindertmp.get_abs(),
                             10,
                             link_color);
        
        Cylindertmp = (part_old[0][CENTER].get_position() - part_old[i][0].get_position());
        Cylindertmp_2D = Cylindertmp;
        Cylindertmp_2D.set_z(0.0);
        monitor.DrawCylinder(part_old[i][0].get_position().get_x(),
                             part_old[i][0].get_position().get_y(),
                             part_old[i][0].get_position().get_z() + mp_radius[i][0],
                             Cylindertmp.get_angle(Cylindertmp_2D, z_axis, Cylindertmp_2D.get_unit())*180.0/M_PI,
                             0.0,
                             -Cylindertmp.get_angle(y_axis, x_axis, y_axis)*180.0/M_PI,
                             0.25,
                             Cylindertmp.get_abs(),
                             10,
                             link_color);
        
        Cylindertmp = (part_old[0][CENTER].get_position() - part_old[0][i].get_position());              // 中心から盤の中間の質点
        Cylindertmp_2D = Cylindertmp;
        Cylindertmp_2D.set_z(0.0);
        monitor.DrawCylinder(part_old[0][i].get_position().get_x(),
                             part_old[0][i].get_position().get_y(),
                             part_old[0][i].get_position().get_z() + mp_radius[0][i],
                             Cylindertmp.get_angle(Cylindertmp_2D, z_axis, Cylindertmp_2D.get_unit())*180.0/M_PI,
                             0.0,
                             -Cylindertmp.get_angle(y_axis, x_axis, y_axis)*180.0/M_PI,
                             0.25,
                             Cylindertmp.get_abs(),
                             10,
                             link_color);
    }
    
    //Pegの描画
    if(ObjFlag == PegOn) {
        for(int i = 0; i < obj_num; ++i) {
            //monitor.DrawSphere(peg[i].position.get_x(), peg[i].position.get_y(), peg[i].position.get_z()+peg_height, peg[i].radius+0.1, peg_color);
            monitor.DrawCylinder(peg[i].position, peg[i].radius, peg_height, peg_sides, peg_color);
        }
    }
    /*
     //手応えの描画
     for(int i=1; i<=arm_num; i++){
     Vector3D end(force_TEGOTAE[i]*0.01 + part_new[i][0].get_position());
     end.set_z(1.0);
     Vector3D start(part_new[i][0].get_position());
     start.set_z(1.0);
     monitor.DrawArrow(end, start, tegotae_arrow, 0.5);
     }
     */
    //摩擦の描画
#ifdef FRIC
    Vector3D end, start;
    for(int i = 1; i<=arm_num; i++) {
        if(arm_state[i-1] == ADD) {
            for(int j=1; j<part_num; j++) {
                Vector3D temp(part_new[i][j].get_position() - part_new[i][j-1].get_position());
                
                end.set_vec(0.05*friction[i][j]  + part_new[i][j].get_position() );
                //上記は本当の投影面とは異なる（実際は盤に固定した座標）
                
                start.set_vec( part_new[i][j].get_position());
                start.add_z(mp_radius[i][j]);
                end.add_z(mp_radius[i][j]);
                monitor.DrawArrow(end , start, arrow__color, 0.5);
            }
        }
    }
#endif
}

/// 描画関数 ////////////////////////////////////////////////////////////////
//--------------------------OpenGLを起動するための関数--------------------------//
void OpenGL_init(int *argcp , char **argv)
{
    //環境の初期化（必須）
    glutInit(argcp, argv);
    //-----------------------------------//
    //・glutの初期化
    //・引数はmain関数の引数を与える．
    //-----------------------------------//
    
    //ディスプレイモードの指定
    glutInitDisplayMode(GLUT_RGBA | GLUT_DOUBLE | GLUT_DEPTH);
    //----------------------------------------------------------//
    // GLUT_RGBA    : カラーをRGBで指定
    // GLUT_DOUBLE  : はやい書き換えのモード
    // GLUT_DEPTH   : Zバッファモードで使用
    //----------------------------------------------------------//
    
    monitor.SetWindowSize(WindowSizeX , WindowSizeY);    // WindowSizeX,WindowSizeY : ヘッダにて定義済み．
    //ウィンドウサイズの指定（必須）
    glutInitWindowSize(monitor.GetWindowSize(Monitor::X),monitor.GetWindowSize(Monitor::Y));//ウインドウサイズを指定
    
    //ウィンドウポジションの指定（必須）
    glutInitWindowPosition( INIT_WINDOW_POSITION_X, INIT_WINDOW_POSITION_Y );
    //--------------------------------------------------------------------//
    //INIT_WINDOW_POSITION_X, INIT_WINDOW_POSITION_Y はヘッダにて定義済み
    //--------------------------------------------------------------------//
    
    //ウィンドウの生成（必須）
    winid = glutCreateWindow("simulation"); //windowの名前
    glClearColor(0.0, 0.0, 0.0, 1.0);       //背景カラーの初期化（白）
    
    // Zバッファの初期設定
    glEnable(GL_DEPTH_TEST);    // 3D用設定: zバッファ(画面の奥行き)を使う
    // 必ずwindow関連の設定がすべて済んだ後に行う
    
    // コールバック関数の登録
    glutDisplayFunc     (display);      // ディスプレイ表示させるための関数の登録（描画時に呼び出される関数）
    glutReshapeFunc     (reshape);      // サイズ変更に対応するための関数の登録
    glutKeyboardFunc    (keyboard);     // キーボード関数の登録
    glutSpecialFunc     (sp_keyboard);  // 特殊キー利用時の割り込みルーチン関数の登録
    glutMouseFunc       (mouse);        // マウス関数の登録
    glutMotionFunc      (motion);       // マウスドラッグ利用時の割り込み関数の登録
    glutIdleFunc        (idle);         // OpenGL上で時間を進めるためのidle関数の登録
    
}

//--------------------------OpenCVの初期化関数--------------------------//
void OpenCV_init(void){
    video_buf   = cvCreateImage(cvSize(WindowSizeX ,WindowSizeY), IPL_DEPTH_8U, 3);
    video       = cvCreateImage(cvSize(WindowSizeX ,WindowSizeY), IPL_DEPTH_8U, 3);
    videowriter = cvCreateVideoWriter(
                                      movie_name.c_str(),
                                      CV_FOURCC('S', 'V', 'Q', '3'), //SVQ3
                                      FPS ,
                                      cvSize(video->width,
                                             video->height),
                                      1 );
}


//-----------------------------------------------//
// 暇な時に呼び出される関数（待ち時間を利用）
// 本プログラムでは計算時間が不明なのでこれを利用
// アニメーションを利用するには必要
// 一定期間で呼び出す場合はglutTimerFunc関数を利用する
//-----------------------------------------------//
void idle(void)
{
    glutSetWindow(winid);   //明示的に再描画するwindowを設定する．
    glutPostRedisplay();    //再描画 (glutDisplayFuncに設定された関数を呼び出す)
}


void display(void)
{
    //画面全体を指定した色で塗りつぶす
    glClear(GL_COLOR_BUFFER_BIT | GL_DEPTH_BUFFER_BIT);
    //-------------------------------------------------------------//
    // GL_DEPTH_BUFFER_BITは3D拡張に必要
    // カラーバッファとZバッファを初期化する（前のサイクルの値が残っているため）
    //-------------------------------------------------------------//
    
    //行列の初期化
    glLoadIdentity();
    //-------------------------------------------------------------//
    //ビュー変換行列などを初期化する．(変換行列の初期化(単位行列))
    //つまり，前のサイクルで行った変化を繰り返さないようにする．
    //逆に考えれば，これを行うまでは変換の重ねあわせが可能である．
    //-------------------------------------------------------------//
    
    monitor.InventorView(monitor.GetViewRotateY(),     // 視点位置の回転(左ボタンドラッグX)
                         monitor.GetViewRotateX(),     // 視点位置の回転(左ボタンドラッグY)
                         monitor.GetViewTranslateX(),  // 視点位置の平行移動(中ボタンドラッグX)
                         monitor.GetViewTranslateY(),  // 視点位置の平行移動(中ボタンドラッグY)
                         monitor.GetViewTranslateZ()); // 視点位置の拡大縮小(右ボタンドラッグY)
    //-------------------------------------------------------------//
    //視点移動(詳細はmonitor関数にて)
    //内部でglTranslatefで平行移動やglRotatef回転を実行している．
    //-------------------------------------------------------------//
    
    // 照明の初期設定（0番目の照明に関して）
    //0番目の光源の色設定
    glLightfv(GL_LIGHT0, GL_DIFFUSE,  light0_col);
    //0番目の光源のポジション設定
    glLightfv(GL_LIGHT0, GL_POSITION, light0_pos);
    //光源0を利用
    glEnable(GL_LIGHT0);
    //陰影ON
    glEnable(GL_LIGHTING);      // 3D用設定: 陰影処理を有効化
    
    //-------------------------------------------------------------//
    //光源位置を設定（GL_POSITIONを選択しているため）
    //glLightfv(light, pname, *params)
    //* light
    //      GL_LIGHT0 : GL_LIGHT0~GL_LIGHT7 までの8個の照明は保証されている．
    //* pname
    //      設定したい照明の項目を選択
    //      (詳細)http://wisdom.sakura.ne.jp/system/opengl/gl16.html
    //* *params
    //      選択した項目の値を設定
    //-------------------------------------------------------------//
    
    
    //=============================描画部分===============================//
    if(time_step % interval == 0) {  //(動作負担軽減)
        
#ifdef PRINT_DATA
        //2Dでの文字描画(移動してしまう)
        //timerPosition
        sprintf( CH_param, "time : %.2f [s]", time_step*dt*time_scale);
        monitor.SetColor(white[0], white[1], white[2]);
        monitor.String( timer_pos, CH_param);
        
        // 左側面 //
        sprintf( CH_param, "time    : %.2f [s]", time_step*dt*time_scale);
        monitor.SetColor(white[0], white[1], white[2]);
        monitor.String( moji_L[0], CH_param);
        
        sprintf( CH_param, "T_i     : %+.2lf", val_TEGOTAE);
        monitor.SetColor(white[0], white[1], white[2]);
        monitor.String( moji_L[1], CH_param);
        
        sprintf( CH_param, "mvVelocity:%.4lf[m/s]", CofDisc_velocity*mvVelocity_scale);
        monitor.SetColor(white[0], white[1], white[2]);
        monitor.String( moji_L[2], CH_param);
        
        sprintf( CH_param, "MAX_Velocity");
        monitor.SetColor(white[0], white[1], white[2]);
        monitor.String( moji_L[3], CH_param);
        
        sprintf( CH_param, "         :%.4lf[m/s]", MAX_Disc_velocity*mvVelocity_scale);
        monitor.SetColor(white[0], white[1], white[2]);
        monitor.String( moji_L[4], CH_param);
        
        
        sprintf( CH_param, "MAX_torque_yaw");
        monitor.SetColor(white[0], white[1], white[2]);
        monitor.String( moji_L[5], CH_param);
        
        sprintf( CH_param, "      :%lf[m/s]", MAX_torque_y*yaw_torque_scale);
        monitor.SetColor(white[0], white[1], white[2]);
        monitor.String( moji_L[6], CH_param);
        
        sprintf( CH_param, "MAX_torque_pitch");
        monitor.SetColor(white[0], white[1], white[2]);
        monitor.String( moji_L[7], CH_param);
        
        sprintf( CH_param, "      :%lf[m/s]", MAX_torque_p*pitch_torque_scale);
        monitor.SetColor(white[0], white[1], white[2]);
        monitor.String( moji_L[8], CH_param);
        
        sprintf( CH_param, "M_Direction: %.0lf [deg]", rotedCounter);
        monitor.SetColor(white[0], white[1], white[2]);
        monitor.String( moji_L[9], CH_param);
        //移動方向の描画
        monitor.DrawArrow(2.5*MDirection+moji_L[11]+13.0*x_axis, moji_L[11]+13.0*x_axis, white, 1.0);
        
        
        // 右側面 //
        sprintf( CH_param, "part_num: %d[segments]", part_num);
        monitor.SetColor(white[0], white[1], white[2]);
        monitor.String( moji_R[0], CH_param);
        
        sprintf( CH_param, "n_pro   : %d[segments]", n_pro);
        monitor.SetColor(white[0], white[1], white[2]);
        monitor.String( moji_R[1], CH_param);
        
        sprintf( CH_param, "n_dis   : %d[segments]", n_dis);
        monitor.SetColor(white[0], white[1], white[2]);
        monitor.String( moji_R[2], CH_param);
        
        sprintf( CH_param, "mu_body : %.3lf", myu_body);
        monitor.SetColor(white[0], white[1], white[2]);
        monitor.String( moji_R[3], CH_param);
        
        //        sprintf( CH_param, "mu_arm  : %.3lf", myu_arm);
        //        monitor.SetColor(white[0], white[1], white[2]);
        //        monitor.String( moji_R[4], CH_param);
        
        sprintf( CH_param, "m_body  : %.3lf", m_body);
        monitor.SetColor(white[0], white[1], white[2]);
        monitor.String( moji_R[5], CH_param);
        
        sprintf( CH_param, "m_arm   : %.3lf", m_arm);
        monitor.SetColor(white[0], white[1], white[2]);
        monitor.String( moji_R[6], CH_param);
        
        sprintf( CH_param, "gravity : %.3lf", gravity);
        monitor.SetColor(white[0], white[1], white[2]);
        monitor.String( moji_R[7], CH_param);
        
        sprintf( CH_param, "viscosity : %.3lf", vis_c);
        monitor.SetColor(white[0], white[1], white[2]);
        monitor.String( moji_R[8], CH_param);
        
        sprintf( CH_param, "l_arm(one): %.3lf", l_arm);
        monitor.SetColor(white[0], white[1], white[2]);
        monitor.String( moji_R[9], CH_param);
        
        sprintf( CH_param, "l_body    : %.3lf", l_body_out);
        monitor.SetColor(white[0], white[1], white[2]);
        monitor.String( moji_R[10], CH_param);
        
        sprintf( CH_param, "sigma_yaw : %.3lf", sigma_yaw);
        monitor.SetColor(white[0], white[1], white[2]);
        monitor.String( moji_R[11], CH_param);
        
        sprintf( CH_param, "sigma_pitch: %.3lf", sigma_pitch);
        monitor.SetColor(white[0], white[1], white[2]);
        monitor.String( moji_R[12], CH_param);
        
        sprintf( CH_param, "gamma_feedback: %.3lf", gamma_feedback);
        monitor.SetColor(white[0], white[1], white[2]);
        monitor.String( moji_R[13], CH_param);
        
        sprintf( CH_param, "h_k_act_yaw : %.3lf", h_k_act_yaw);
        monitor.SetColor(white[0], white[1], white[2]);
        monitor.String( moji_R[14], CH_param);
        
        sprintf( CH_param, "h_c_act_yaw : %.3lf", h_c_act_yaw);
        monitor.SetColor(white[0], white[1], white[2]);
        monitor.String( moji_R[15], CH_param);
        
        sprintf( CH_param, "h_k_act_pitch: %.3lf", h_k_act_pitch);
        monitor.SetColor(white[0], white[1], white[2]);
        monitor.String( moji_R[16], CH_param);
        
        sprintf( CH_param, "h_c_act_pitch: %.3lf", h_c_act_pitch);
        monitor.SetColor(white[0], white[1], white[2]);
        monitor.String( moji_R[17], CH_param);
        
        sprintf( CH_param, "noise_y  : %.3lf", noise_yaw);
        monitor.SetColor(white[0], white[1], white[2]);
        monitor.String( moji_R[18], CH_param);
        
        sprintf( CH_param, "noise_p  : %.3lf", noise_pitch);
        monitor.SetColor(white[0], white[1], white[2]);
        monitor.String( moji_R[19], CH_param);
        
        sprintf( CH_param, "rand_change: %d", rand_change_interval);
        monitor.SetColor(white[0], white[1], white[2]);
        monitor.String( moji_R[20], CH_param);
        
        sprintf( CH_param, "gamma coulomb: %.3lf", gamma_coulomb);
        monitor.SetColor(white[0], white[1], white[2]);
        monitor.String( moji_R[21], CH_param);
        
        sprintf( CH_param, "sampling period: %.3lf", f_sampling_period);
        monitor.SetColor(white[0], white[1], white[2]);
        monitor.String( moji_R[22], CH_param);
        
        
#endif
        
        //地面の描画
        monitor.DrawFlatGround(grey, myGray);
        
        //ロボット本体の描画
        Draw_Robot();
        
        //動画書き出しの部分(OpenCVを利用)-----------------------------------
        if(Movie_on == ON) {
            glReadBuffer(GL_FRONT);             //読み込むバッファを指定
            glReadPixels(
                         0,                     //読み取る領域の左下隅のx座標
                         0,                     //読み取る領域の左下隅のy座標
                         WindowSizeX ,          //読み取る領域の幅
                         WindowSizeY,           //読み取る領域の高さ
                         GL_RGB,                //取得したい色情報の形式
                         GL_UNSIGNED_BYTE,      //読み取ったデータを保存する配列の型
                         video_buf->imageData   //ビットマップのピクセルデータへのポインタ
                         );
            glFlush();
            cvConvertImage(video_buf, video, CV_CVTIMG_FLIP + CV_CVTIMG_SWAP_RB);   //video_buf（入力画像），video（変換した画像），CV_CVTIMG_FLIP + CV_CVTIMG_SWAP_RB（水平垂直の変換と，RB値の入れ替え）
            cvWriteFrame(videowriter,video);    //videowriter（動画出力の情報：cvCreateVideoWriterによって生成する必要がある），video（書き込む画像）
        }
        
        //以上を画面に表示（バッファの入れ替えによりチラつき軽減）
        glutSwapBuffers();
        
    }
    
    //=============================計算部分===============================//
    //乱数を決定する
    if(time_step % rand_change_interval == 0){
        for(int i=0; i<=arm_num; i++) {
            g_random_yaw[i][0]   = noise_yaw    * (double)((rand()%200) - 99)/100.0;    //-noise_yaw    ~ noise_yaw
            g_random_pitch[i][0] = noise_pitch  * (double)((rand()%200) - 99)/100.0;    //-noise_pitch  ~ noise_pitch
            for(int j=0; j<part_num; j++) {
                //同一のノイズにする場合
                g_random_yaw[i][j]      = g_random_yaw[i][0];
                g_random_pitch[i][j]    = g_random_pitch[i][0];
                
                //腕で異なるノイズにする場合
                //g_random_yaw[i][j] = noise_yaw*(double)((rand()%200) - 99)/100.0;       //-noise_yaw    ~ noise_yaw
                //g_random_pitch[i][j] = noise_pitch*(double)((rand()%200) - 99)/100.0;   //-noise_pitch  ~ noise_pitch
            }
        }
    }
    
    //数値計算の部分
    RungeKutta();           //ルンゲクッタを実行（各time_stepごとに行う）
    time_step++;            //time_stepをひとつ進める．
    /*
     static Vector3D tmp_loc(0.0,0.0,0.0);
     
     monitor.SetCenter(part_old[0][CENTER].get_position().get_x()-tmp_loc.get_x(), part_old[0][CENTER].get_position().get_y()-tmp_loc.get_y());
     tmp_loc = part_old[0][CENTER].get_position();
     */
    //終了処理
    if(time_step >= MAX_STEP) {
        all_file_closed();
        exit(0);    //time_stepがMAX_STEPを超えたらシミュレーション終了
    }
}


//--------------------------サイズ変更に対応するための関数--------------------------//
//windowの拡大縮小および回転した際に再描画する関数
// 参考   ：http://atelier-yoka.com/dev_android/p_main.php?file=apiglugluperspective
//       ：http://www.wakayama-u.ac.jp/~wuhy/GSS/04.html
void reshape( int w , int h )
{
    glViewport(0, 0, w, h);         // 左隅の座標を(0,0)に設定
    
    glMatrixMode(GL_PROJECTION);    // 対象とする行列を指定（射影行列を指定した）
    glLoadIdentity();               // 射影行列の初期化(単位行列)
    gluPerspective(         30.0,   // カメラの画角(度) 0にすると完全2D表示に便利（並行投影）
                   (double)w / h,   // 画面のアスペクト比
                   1.0,             // 奥行きの範囲(奥の限界範囲)
                   1000.0);         // 奥行きの範囲(手前の限界範囲)：以上の範囲に含まれなければ映らない
    glMatrixMode(GL_MODELVIEW);     // 初期設定のモデルビューを指定し直す
    
    monitor.SetWindowSize( w , h ); // 画面サイズをmonitorクラスに格納
}


/// インターフェイスからの入力処理 ///////////////////////////////////////////////////////
//--------------------------キーボード関数--------------------------//
void keyboard(unsigned char key, int x , int y)
{
    switch(key)
    {
            /* プログラムの手動終了 */
        case '\033': all_file_closed();
            exit(0);
            break; // '\033' = ESC : 8進数ASCIIコード
            
            /* 2Dの図の見かけ位置変換 */
        case 'h'   : monitor.SetCenter( 1.0 , 0 );   break; // 2次元平面の図を-x方向へ動かす
        case 'j'   : monitor.SetCenter( 0 , 1.0 );   break; // 2次元平面の図を-y方向へ動かす
        case 'k'   : monitor.SetCenter( 0 , -1.0 );  break; // 2次元平面の図を+y方向へ動かす
        case 'l'   : monitor.SetCenter( -1.0 , 0 );  break; // 2次元平面の図を+x方向へ動かす
        case 'm'   :                                 break;
        case 'n'   :                                 break;
        case 'z'   : monitor.SetZoom( 1.1 );         break; // 2次元平面の図を平面上で疑似拡大
        case 'x'   : monitor.SetZoom( 1.0 / 1.1 );   break; // 2次元平面の図を平面上で疑似縮小
        case 't'   :                                 break;
        case 'y'   :                                 break;
        case '+'   : MDirection.set_vec(MDirection.get_x() * cos(M_PI/180.0) - MDirection.get_y() * sin(M_PI/180.0),
                                        MDirection.get_x() * sin(M_PI/180.0) + MDirection.get_y() * cos(M_PI/180.0),
                                        0.0);
            rotedCounter+=1.0;
            break;
        case '-'   : MDirection.set_vec(MDirection.get_x() * cos(-M_PI/180.0) - MDirection.get_y() * sin(-M_PI/180.0),
                                        MDirection.get_x() * sin(-M_PI/180.0) + MDirection.get_y() * cos(-M_PI/180.0),
                                        0.0);
            rotedCounter-=1.0;
            break;
            
            /* 光源0の位置設定部 */
        case ']'   : light0_pos[0] += 0.5; break;
        case ';'   : light0_pos[0] -= 0.5; break;
        case '@'   : light0_pos[1] += 0.5; break;
        case ':'   : light0_pos[1] -= 0.5; break;
        case '['   : light0_pos[2] += 0.5; break;
        case 'p'   : light0_pos[2] -= 0.5; break;
            
            
        case '0'   :  break;
        case '1'   :  peg[0].position.add_x(0.1); break;
        case '2'   :  peg[0].position.add_x(-0.1);break;
        case '3'   :  peg[0].position.add_y(0.1); break;
        case '4'   :  peg[0].position.add_y(-0.1);break;
        case '5'   :  break;
        case '6'   :  break;
        case '7'   :  break;
        case '8'   :  break;
            
        default: break;
    }
    
}

//---------------------- キーボード操作(画面操作用) -----------------------//
void sp_keyboard(int sp_key, int x , int y)
{
    switch(sp_key)
    {
        case GLUT_KEY_F1   : break;
        case GLUT_KEY_F2   : break;
        case GLUT_KEY_F3   : break;
        case GLUT_KEY_F4   : break;
        case GLUT_KEY_F5   : break;
        case GLUT_KEY_F6   : break;
        case GLUT_KEY_F7   : break;
        case GLUT_KEY_F8   : break;
        case GLUT_KEY_F9   : break;
        case GLUT_KEY_F10  : break;
        case GLUT_KEY_F11  : break;
        case GLUT_KEY_F12  : break;
        case GLUT_KEY_LEFT : break;
        case GLUT_KEY_RIGHT: break;
        case GLUT_KEY_UP   :
            if(monitor.GetMouseDragMode() == Monitor::InventorViewMode)
                monitor.AddViewTranslateZ(0.5); // InventorViewModeのとき、前進
            else if(monitor.GetMouseDragMode() == Monitor::PilotViewMode)
                monitor.AddViewEZ( 0.1); // PilotViewModeのとき、z方向の上へ
            break;
            
        case GLUT_KEY_DOWN :
            if(monitor.GetMouseDragMode() == Monitor::InventorViewMode)
                monitor.AddViewTranslateZ(-0.5); // InventorViewModeのとき、後退
            else if(monitor.GetMouseDragMode() == Monitor::PilotViewMode)
                monitor.AddViewEZ(-0.1); // PilotViewModeのとき、z方向の下へ
            break;
        default: break;
    }
}

//---------------------- マウス操作関数の実装 -----------------------//
// マウスがドラッグされた時に呼び出される関数
// x_screen,y_screenはマウスの位置座標
void motion(int x_screen, int y_screen)
{
    double dx, dy;
    
    // 以前のマウス位置との差を算出
    dx = x_screen - monitor.GetMousePoint(Monitor::X);
    dy = y_screen - monitor.GetMousePoint(Monitor::Y);
    
    // 以降で行うdy*dyによる条件分岐は、人間の手の遊びを考慮したマージン補償
    if(monitor.GetMouseDragMode() == Monitor::InventorViewMode)     //インベンタモード時
    {
        switch (monitor.GetMouseButtonState())
        {
            case Monitor::LeftButtonDown:
                dx *= 0.3;
                dy *= 0.3;
                if(dx*dx < 40.0) monitor.AddViewRotateY(dx);
                if(dy*dy < 40.0) monitor.AddViewRotateX(dy);
                break;
                
            case Monitor::MiddleButtonDown:
                dx *= 0.01;
                dy *= 0.01;
                if(dx*dx < 5.0) monitor.AddViewTranslateX(dx);
                if(dy*dy < 5.0) monitor.AddViewTranslateY(dy);
                break;
                
            case Monitor::RightButtonDown:
                dy *= 0.2;
                if(dy*dy < 20.0) monitor.AddViewTranslateZ(dy);
                break;
                
            default: break;
        }
    }
    else if(monitor.GetMouseDragMode() == Monitor::PilotViewMode)   //パイロットモード時
    {
        switch (monitor.GetMouseButtonState())
        {
            case Monitor::LeftButtonDown: break;
            case Monitor::MiddleButtonDown: break;
            case Monitor::RightButtonDown: break;
                
            default: break;
        }
        
        if(x_screen < 0.5*monitor.GetWindowSize(Monitor::X))
        {
            monitor.SetViewThetaGlider
            ( -(fabs(0.5*monitor.GetWindowSize(Monitor::X) - x_screen)
                / (0.5*monitor.GetWindowSize(Monitor::X))  ) * 2.0 * 0.001 );
        }
        if(x_screen > 0.5*monitor.GetWindowSize(Monitor::X))
        {
            monitor.SetViewThetaGlider
            ( (fabs(0.5*monitor.GetWindowSize(Monitor::X) - x_screen)
               / (0.5*monitor.GetWindowSize(Monitor::X))  ) * 2.0 * 0.001 );
        }
        
        if(y_screen < 0.5*monitor.GetWindowSize(Monitor::Y))
            monitor.SetViewVGlider(fabs(0.5*monitor.GetWindowSize(Monitor::Y) - y_screen) * 0.000001);
        if(y_screen > 0.5*monitor.GetWindowSize(Monitor::Y))
            monitor.SetViewVGlider(-fabs(0.5*monitor.GetWindowSize(Monitor::Y) - y_screen) * 0.000001);
    }
    
    else{std::cout << "MouseDrag: Disabled" << std::endl;}
    
    monitor.SetMousePoint(x_screen, y_screen);  // 現在のマウス位置を保存して，次回の差分算出に利用
}

//マウス操作
void mouse(int button, int state, int x_screen, int y_screen)
{
    if (state == GLUT_UP)   //ボタンが押されていない時
    {
        monitor.SetMouseButtonState(Monitor::ButtonUp); //Inventorモードに必要
        
        /* PilotViewの加速方向を前進に設定 */
        if(monitor.GetMouseDragMode() == Monitor::PilotViewMode)
        {
            monitor.SetViewAccelDirection(-monitor.GetViewAccelDirection());
        }
    }
    else if(state == GLUT_DOWN)    //ボタンが押されている時
    {
        switch (button)
        {
            case GLUT_LEFT_BUTTON:
                monitor.SetMouseButtonState(Monitor::LeftButtonDown);   //Inventorモードに必要
                
                /* PilotViewの加速方向を前進に設定 */
                if(monitor.GetMouseDragMode() == Monitor::PilotViewMode)
                {
                    monitor.SetViewAccelDirection(-1.0);
                }
                break;
                
            case GLUT_MIDDLE_BUTTON:
                monitor.SetMouseButtonState(Monitor::MiddleButtonDown); //Inventorモードに必要
                break;
                
            case GLUT_RIGHT_BUTTON:
                monitor.SetMouseButtonState(Monitor::RightButtonDown);  //Inventorモードに必要
                
                /* PilotViewの加速方向を後退に設定 */
                if(monitor.GetMouseDragMode() == Monitor::PilotViewMode)
                {
                    monitor.SetViewAccelDirection(1.0);
                }
                break;
                
            default: break;
        }
    }
}

Vector3D ColorScaleBCGYR( double in_value )
{
    //参考 http://qiita.com/krsak/items/94fad1d3fffa997cb651
    // 0.0～1.0 の範囲の値をサーモグラフィみたいな色にする
    // 0.0                    1.0
    // 青    水    緑    黄    赤
    // 最小値以下 = 青
    // 最大値以上 = 赤
    Vector3D ret;
    int r, g, b;    // RGB値
    double  value = in_value;
    double  tmp_val = cos( 4 * M_PI * value );
    int     col_val = (int)( ( -tmp_val / 2 + 0.5 ) * 255 );
    if ( value >= ( 4.0 / 4.0 ) ) { r = 255;     g = 0;       b = 0;       }   // 赤
    else if ( value >= ( 3.0 / 4.0 ) ) { r = 255;     g = col_val; b = 0;       }   // 黄～赤
    else if ( value >= ( 2.0 / 4.0 ) ) { r = col_val; g = 255;     b = 0;       }   // 緑～黄
    else if ( value >= ( 1.0 / 4.0 ) ) { r = 0;       g = 255;     b = col_val; }   // 水～緑
    else if ( value >= ( 0.0 / 4.0 ) ) { r = 0;       g = col_val; b = 255;     }   // 青～水
    else {                               r = 0;       g = 0;       b = 255;     }   // 青
    ret.set_x(r/255.0);
    ret.set_y(g/255.0);
    ret.set_z(b/255.0);
    return ret;
}
#endif

void loop(void){
    for(time_step = 0; time_step < MAX_STEP; time_step++) {
        //=============================計算部分===============================//
        //乱数を決定する
        if(time_step % rand_change_interval == 0){
            for(int i=0; i<=arm_num; i++) {
                g_random_yaw[i][0]   = noise_yaw    * (double)((rand()%200) - 99)/100.0;    //-noise_yaw    ~ noise_yaw
                g_random_pitch[i][0] = noise_pitch  * (double)((rand()%200) - 99)/100.0;    //-noise_pitch  ~ noise_pitch
                for(int j=0; j<part_num; j++) {
                    //同一のノイズにする場合
                    //g_random_yaw[i][j]      = g_random_yaw[i][0];
                    //g_random_pitch[i][j]    = g_random_pitch[i][0];
                    
                    //腕で異なるノイズにする場合
                    g_random_yaw[i][j] = noise_yaw*(double)((rand()%200) - 99)/100.0;       //-noise_yaw    ~ noise_yaw
                    g_random_pitch[i][j] = noise_pitch*(double)((rand()%200) - 99)/100.0;   //-noise_pitch  ~ noise_pitch
                }
            }
        }
        
        //数値計算の部分
        RungeKutta();           //ルンゲクッタを実行（各time_stepごとに行う）
    }
    //終了処理
}
